# Supplementary material for: Assessment of wood smoke induced pulmonary toxicity in normal- and chronic bronchitis-like bronchial and alveolar lung mucosa models at air–liquid interface
Source: Respir Res. 2024 Jan 20;25:49. doi: 10.1186/s12931-024-02686-5 (PMC10799428; doi:10.1186/s12931-024-02686-5)
Supplement: Supplementary file 1 — Additional file 1. Supplementary Figures and Tables. [file 12931_2024_2686_MOESM1_ESM.zip]

Archive with 3 entries (3 files):
- 04- Supp. tables-ST1-ST7.xlsx
- 05-_Supplementary information B-Wood smoke_SuspectScreening_TICcorrected_BlankFiltered.xlsx
- 02-Suppl Fig SF1-SF3 suppl tab ST1-ST8-Final 20-12-2023_ESM.docx
