# Supplementary material for: Assessment of wood smoke induced pulmonary toxicity in normal- and chronic bronchitis-like bronchial and alveolar lung mucosa models at air–liquid interface
Source: Respir Res. 2024 Jan 20;25:49. doi: 10.1186/s12931-024-02686-5 (PMC10799428; doi:10.1186/s12931-024-02686-5)
Supplement: Supplementary file 1 — Additional file 1. Supplementary Figures and Tables. [file 12931_2024_2686_MOESM1_ESM.zip › 04- Supp. tables-ST1-ST7.xlsx]

## Sheet: ST1
Additional table ST1. List of regulated genes (total: 1262; p ≤ 0.01 compared to sham) in the bro-ALI model following wood smoke exposure. 817 genes were up-regulated and 445 were down-regulated. bro-ALI: normal bronchial mucosa model at air-liquid interface
Ensembl gene ID	Linear fold change (wood smoke vs. sham)	Symbol or ID	Description
ENSG00000011052	70.4696	NME1-NME2	NME1-NME2 readthrough
ENSG00000249241	26.8798	LINC02265	long intergenic non-protein coding RNA 2265
ENSG00000285920	17.1712	ENSG00000285920
ENSG00000244607	13.5564	CCDC13	coiled-coil domain containing 13
ENSG00000163885	12.6605	CFAP100	cilia and flagella associated protein 100
ENSG00000213599	12.1565	SLX1A-SULT1A3	SLX1A-SULT1A3 readthrough (NMD candidate)
ENSG00000122735	11.5665	DNAI1	dynein axonemal intermediate chain 1
ENSG00000114455	11.3872	HHLA2	HERV-H LTR-associating 2
ENSG00000287600	10.909	ENSG00000287600
ENSG00000180509	10.2474	KCNE1	potassium voltage-gated channel subfamily E regulatory subunit 1
ENSG00000132554	9.72232	RGS22	regulator of G protein signaling 22
ENSG00000189350	9.69216	TOGARAM2	TOG array regulator of axonemal microtubules 2
ENSG00000173610	9.69182	UGT2A1	UDP glucuronosyltransferase family 2 member A1 complex locus
ENSG00000187492	9.58983	CDHR4	cadherin related family member 4
ENSG00000137142	9.4563	IGFBPL1	insulin like growth factor binding protein like 1
ENSG00000164627	9.26756	KIF6	kinesin family member 6
ENSG00000284791	9.13364	SMIM41	small integral membrane protein 41
ENSG00000237232	8.9301	ZNF295-AS1	ZNF295 antisense RNA 1
ENSG00000272442	8.84476	ENSG00000272442
ENSG00000223941	8.82579	LINC01014	long intergenic non-protein coding RNA 1014
ENSG00000286830	8.26709	ENSG00000286830
ENSG00000196169	8.08588	KIF19	kinesin family member 19
ENSG00000114656	7.75205	CFAP92	cilia and flagella associated protein 92 (putative)
ENSG00000171595	7.62721	DNAI2	dynein axonemal intermediate chain 2
ENSG00000286087	7.3461	ENSG00000286087
ENSG00000112539	6.92225	C6orf118	chromosome 6 open reading frame 118
ENSG00000166596	6.85918	CFAP52	cilia and flagella associated protein 52
ENSG00000149328	6.82074	GLB1L2	galactosidase beta 1 like 2
ENSG00000188523	6.80792	CFAP77	cilia and flagella associated protein 77
ENSG00000105479	6.60442	ODAD1	outer dynein arm docking complex subunit 1
ENSG00000007516	6.58594	BAIAP3	BAI1 associated protein 3
ENSG00000277749	6.28394	ENSG00000277749
ENSG00000144504	6.27189	ANKMY1	ankyrin repeat and MYND domain containing 1
ENSG00000240204	6.18728	SMKR1	small lysine rich protein 1
ENSG00000226644	6.16847	ENSG00000226644
ENSG00000100583	5.99178	SAMD15	sterile alpha motif domain containing 15
ENSG00000230062	5.87341	ANKRD66	ankyrin repeat domain 66
ENSG00000250510	5.82669	GPR162	G protein-coupled receptor 162
ENSG00000282904	5.7637	LOC107986277	uncharacterized LOC107986277
ENSG00000157470	5.76356	FAM81A	family with sequence similarity 81 member A
ENSG00000203963	5.71374	C1orf141	chromosome 1 open reading frame 141
ENSG00000224157	5.66736	HCG14	HLA complex group 14
ENSG00000152760	5.62804	DYNLT5	dynein light chain Tctex-type family member 5
ENSG00000185633	5.55305	NDUFA4L2	NDUFA4 mitochondrial complex associated like 2
ENSG00000224383	5.55239	PRR29	proline rich 29
ENSG00000197168	5.53581	NEK5	NIMA related kinase 5
ENSG00000158163	5.52269	DZIP1L	DAZ interacting zinc finger protein 1 like
ENSG00000092850	5.48368	TEKT2	tektin 2
ENSG00000137098	5.44731	SPAG8	sperm associated antigen 8
ENSG00000286028	5.42518	LOC728196	uncharacterized LOC728196
ENSG00000169064	5.41581	ZBBX	zinc finger B-box domain containing
ENSG00000130822	5.41259	PNCK	pregnancy up-regulated nonubiquitous CaM kinase
ENSG00000141665	5.35682	FBXO15	F-box protein 15
ENSG00000249481	5.33206	SPATS1	spermatogenesis associated serine rich 1
ENSG00000179133	5.33165	C10orf67	chromosome 10 open reading frame 67
ENSG00000128346	5.33073	C22orf23	chromosome 22 open reading frame 23
ENSG00000004468	5.33071	CD38	CD38 molecule
ENSG00000150873	5.32361	C2orf50	chromosome 2 open reading frame 50
ENSG00000198003	5.23494	ODAD3	outer dynein arm docking complex subunit 3
ENSG00000167646	5.21798	DNAAF3	dynein axonemal assembly factor 3
ENSG00000186710	5.19791	CFAP73	cilia and flagella associated protein 73
ENSG00000263011	5.19421	ENSG00000263011
ENSG00000117477	5.19093	CCDC181	coiled-coil domain containing 181
ENSG00000162004	5.18555	CCDC78	coiled-coil domain containing 78
ENSG00000158113	5.13955	LRRC43	leucine rich repeat containing 43
ENSG00000197299	5.13914	BLM	BLM RecQ like helicase
ENSG00000160188	5.12565	RSPH1	radial spoke head component 1
ENSG00000107159	5.09459	CA9	carbonic anhydrase 9
ENSG00000229124	5.08479	VIM-AS1	VIM antisense RNA 1
ENSG00000185905	5.0379	C16orf54	chromosome 16 open reading frame 54
ENSG00000256061	4.95599	DNAAF4	dynein axonemal assembly factor 4
ENSG00000188596	4.94879	CFAP54	cilia and flagella associated protein 54
ENSG00000104237	4.94846	RP1	RP1 axonemal microtubule associated
ENSG00000102904	4.93469	TSNAXIP1	translin associated factor X interacting protein 1
ENSG00000159625	4.91843	DRC7	dynein regulatory complex subunit 7
ENSG00000160838	4.90822	LRRC71	leucine rich repeat containing 71
ENSG00000162148	4.83465	PPP1R32	protein phosphatase 1 regulatory subunit 32
ENSG00000174898	4.80519	CATSPERD	cation channel sperm associated auxiliary subunit delta
ENSG00000158428	4.78464	CATIP	ciliogenesis associated TTC17 interacting protein
ENSG00000172232	4.78388	AZU1	azurocidin 1
ENSG00000197816	4.78371	CCDC180	coiled-coil domain containing 180
ENSG00000157856	4.75766	DRC1	dynein regulatory complex subunit 1
ENSG00000260806	4.75585	PAPOLA-DT
ENSG00000162643	4.72343	DNAI3	dynein axonemal intermediate chain 3
ENSG00000101448	4.66929	EPPIN	epididymal peptidase inhibitor
ENSG00000164185	4.66148	ZNF474	zinc finger protein 474
ENSG00000160180	4.65427	TFF3	trefoil factor 3
ENSG00000138400	4.64031	MDH1B	malate dehydrogenase 1B
ENSG00000137434	4.64022	C6orf52	chromosome 6 open reading frame 52
ENSG00000174871	4.63587	CNIH2	cornichon family AMPA receptor auxiliary protein 2
ENSG00000174776	4.63372	WDR49	WD repeat domain 49
ENSG00000162571	4.63363	TTLL10	tubulin tyrosine ligase like 10
ENSG00000139537	4.62343	CCDC65	coiled-coil domain containing 65
ENSG00000179813	4.60431	FAM216B	family with sequence similarity 216 member B
ENSG00000182866	4.56526	LCK	LCK proto-oncogene, Src family tyrosine kinase
ENSG00000168658	4.5637	VWA3B	von Willebrand factor A domain containing 3B
ENSG00000077327	4.55247	SPAG6	sperm associated antigen 6
ENSG00000197057	4.54762	DTHD1	death domain containing 1
ENSG00000272514	4.52235	CFAP206	cilia and flagella associated protein 206
ENSG00000186471	4.51599	AKAP14	A-kinase anchoring protein 14
ENSG00000181123	4.49458	LOC107985579	uncharacterized LOC107985579
ENSG00000205593	4.49163	DENND6B	DENN domain containing 6B
ENSG00000283361	4.48381	CFAP97D2	CFAP97 domain containing 2
ENSG00000172361	4.47994	CFAP53	cilia and flagella associated protein 53
ENSG00000156206	4.47136	CFAP161	cilia and flagella associated protein 161
ENSG00000181085	4.4609	MAPK15	mitogen-activated protein kinase 15
ENSG00000204815	4.42171	ODAD4	outer dynein arm docking complex subunit 4
ENSG00000213085	4.41232	CFAP45	cilia and flagella associated protein 45
ENSG00000181652	4.40407	ATG9B	autophagy related 9B
ENSG00000165383	4.39398	LRRC18	leucine rich repeat containing 18
ENSG00000287189	4.39076	ENSG00000287189
ENSG00000166959	4.37102	MS4A8	membrane spanning 4-domains A8
ENSG00000248592	4.37035	STIMATE-MUSTN1	STIMATE-MUSTN1 readthrough
ENSG00000164675	4.35009	IQUB	IQ motif and ubiquitin domain containing
ENSG00000165309	4.34997	ARMC3	armadillo repeat containing 3
ENSG00000129295	4.3382	DNAAF11	dynein axonemal assembly factor 11
ENSG00000150051	4.33383	MKX	mohawk homeobox
ENSG00000204334	4.3329	ERICH2	glutamate rich 2
ENSG00000124237	4.32114	C20orf85	chromosome 20 open reading frame 85
ENSG00000179902	4.31847	C1orf194	chromosome 1 open reading frame 194
ENSG00000172578	4.30777	KLHL6	kelch like family member 6
ENSG00000169314	4.30046	C22orf15	chromosome 22 open reading frame 15
ENSG00000188659	4.29577	SAXO2	stabilizer of axonemal microtubules 2
ENSG00000118492	4.28877	ADGB	androglobin
ENSG00000203985	4.28085	LDLRAD1	low density lipoprotein receptor class A domain containing 1
ENSG00000181625	4.25993	SLX1B	SLX1 homolog B, structure-specific endonuclease subunit
ENSG00000151023	4.25741	ENKUR	enkurin, TRPC channel interacting protein
ENSG00000118307	4.22684	DNAI7	dynein axonemal intermediate chain 7
ENSG00000258752	4.22017	ENSG00000258752
ENSG00000163576	4.21786	EFHB	EF-hand domain family member B
ENSG00000163040	4.21293	CCDC74A	coiled-coil domain containing 74A
ENSG00000095596	4.20102	CYP26A1	cytochrome P450 family 26 subfamily A member 1
ENSG00000136918	4.1846	WDR38	WD repeat domain 38
ENSG00000174950	4.18417	CD164L2	CD164 molecule like 2
ENSG00000270765	4.14096	GAS2L2	growth arrest specific 2 like 2
ENSG00000167858	4.12225	TEKT1	tektin 1
ENSG00000215217	4.11527	C5orf49	chromosome 5 open reading frame 49
ENSG00000178531	4.11379	CTXN1	cortexin 1
ENSG00000004838	4.10138	ZMYND10	zinc finger MYND-type containing 10
ENSG00000188931	4.07122	CFAP126	cilia and flagella associated protein 126
ENSG00000227053	4.05401	MUC12-AS1	MUC12 antisense RNA 1
ENSG00000160472	4.05316	TMEM190	transmembrane protein 190
ENSG00000100218	4.0344	RSPH14	radial spoke head 14 homolog
ENSG00000125650	4.03313	PSPN	persephin
ENSG00000124116	4.03293	WFDC3	WAP four-disulfide core domain 3
ENSG00000149927	4.0324	DOC2A	double C2 domain alpha
ENSG00000129990	4.02252	SYT5	synaptotagmin 5
ENSG00000141294	4.00011	LRRC46	leucine rich repeat containing 46
ENSG00000284862	3.99495	CCDC39	coiled-coil domain containing 39
ENSG00000166592	3.99053	RRAD	RRAD, Ras related glycolysis inhibitor and calcium channel regulator
ENSG00000205277	3.98975	MUC12	mucin 12, cell surface associated
ENSG00000158062	3.98706	UBXN11	UBX domain protein 11
ENSG00000284308	3.97421	C2orf81	chromosome 2 open reading frame 81
ENSG00000234478	3.97411	ACBD3-AS1	ACBD3 antisense RNA 1
ENSG00000183833	3.95957	CFAP91	cilia and flagella associated protein 91
ENSG00000259225	3.95204	LINC02345	long intergenic non-protein coding RNA 2345
ENSG00000171962	3.94781	DRC3	dynein regulatory complex subunit 3
ENSG00000176601	3.9474	MAP3K19	mitogen-activated protein kinase kinase kinase 19
ENSG00000152611	3.91852	CAPSL	calcyphosine like
ENSG00000163491	3.91581	NEK10	NIMA related kinase 10
ENSG00000259120	3.91104	SMIM6	small integral membrane protein 6
ENSG00000257108	3.91049	NHLRC4	NHL repeat containing 4
ENSG00000273637	3.90847	ENSG00000273637
ENSG00000164746	3.90352	C7orf57	chromosome 7 open reading frame 57
ENSG00000145491	3.90142	ROPN1L	rhophilin associated tail protein 1 like
ENSG00000257057	3.89869	C11orf97	chromosome 11 open reading frame 97
ENSG00000171574	3.88305	ZNF584	zinc finger protein 584
ENSG00000184949	3.88304	FAM227A	family with sequence similarity 227 member A
ENSG00000155749	3.88298	FLACC1	flagellum associated containing coiled-coil domains 1
ENSG00000080572	3.87853	DNAAF6	dynein axonemal assembly factor 6
ENSG00000173557	3.86927	FAM166C	family with sequence similarity 166 member C
ENSG00000228412	3.86157	LNC-LBCS	lncRNA bladder and prostate cancer suppressor, hnRNPK interacting
ENSG00000185055	3.83848	EFCAB10	EF-hand calcium binding domain 10
ENSG00000197653	3.82716	DNAH10	dynein axonemal heavy chain 10
ENSG00000105877	3.81978	DNAH11	dynein axonemal heavy chain 11
ENSG00000186329	3.81849	TMEM212	transmembrane protein 212
ENSG00000188452	3.81508	CERKL	ceramide kinase like
ENSG00000183346	3.78435	CABCOCO1	ciliary associated calcium binding coiled-coil 1
ENSG00000243910	3.78049	TUBA4B	tubulin alpha 4b
ENSG00000166246	3.77946	DNAAF8	dynein axonemal assembly factor 8
ENSG00000176029	3.76378	C11orf16	chromosome 11 open reading frame 16
ENSG00000263212	3.7604	ENSG00000263212
ENSG00000239467	3.75962	ERICH2	glutamate rich 2
ENSG00000184154	3.7571	LRRC51	leucine rich repeat containing 51
ENSG00000130413	3.75034	STK33	serine/threonine kinase 33
ENSG00000173947	3.74519	PIFO	primary cilia formation
ENSG00000157423	3.73569	HYDIN	HYDIN axonemal central pair apparatus protein
ENSG00000152763	3.73436	DNAI4	dynein axonemal intermediate chain 4
ENSG00000231057	3.7275	ENSG00000231057
ENSG00000165730	3.72617	STOX1	storkhead box 1
ENSG00000153347	3.72586	FAM81B	family with sequence similarity 81 member B
ENSG00000204052	3.71862	LRRC73	leucine rich repeat containing 73
ENSG00000204428	3.71547	LY6G5C	lymphocyte antigen 6 family member G5C
ENSG00000205129	3.7004	C4orf47	chromosome 4 open reading frame 47
ENSG00000228723	3.69971	SRGAP3-AS2	SRGAP3 antisense RNA 2
ENSG00000128408	3.6771	RIBC2	RIB43A domain with coiled-coils 2
ENSG00000118523	3.67415	CCN2	cellular communication network factor 2
ENSG00000164972	3.67258	C9orf24	chromosome 9 open reading frame 24
ENSG00000150628	3.65939	SPATA4	spermatogenesis associated 4
ENSG00000178965	3.64935	ERICH3	glutamate rich 3
ENSG00000167552	3.64664	TUBA1A	tubulin alpha 1a
ENSG00000112530	3.64576	PACRG	parkin coregulated
ENSG00000153789	3.63686	CIBAR2	CBY1 interacting BAR domain containing 2
ENSG00000122507	3.63623	BBS9	Bardet-Biedl syndrome 9
ENSG00000185250	3.61666	PPIL6	peptidylprolyl isomerase like 6
ENSG00000087903	3.61665	RFX2	regulatory factor X2
ENSG00000185681	3.61617	MORN5	MORN repeat containing 5
ENSG00000100228	3.61373	RAB36	RAB36, member RAS oncogene family
ENSG00000178125	3.60817	PPP1R42	protein phosphatase 1 regulatory subunit 42
ENSG00000171401	3.60106	KRT13	keratin 13
ENSG00000163075	3.59784	CFAP221	cilia and flagella associated protein 221
ENSG00000173627	3.59469	APOBEC4	apolipoprotein B mRNA editing enzyme catalytic polypeptide like 4
ENSG00000197748	3.59253	CFAP43	cilia and flagella associated protein 43
ENSG00000205084	3.59003	TMEM231	transmembrane protein 231
ENSG00000172426	3.58827	RSPH9	radial spoke head component 9
ENSG00000169203	3.58753	NPIPB12	nuclear pore complex interacting protein family member B12
ENSG00000231412	3.5459	ENSG00000231412
ENSG00000188039	3.53922	NWD1	NACHT and WD repeat domain containing 1
ENSG00000186973	3.52786	FAM183A	family with sequence similarity 183 member A
ENSG00000187726	3.51843	DNAJB13	DnaJ heat shock protein family (Hsp40) member B13
ENSG00000230873	3.51774	STMND1	stathmin domain containing 1
ENSG00000129654	3.5174	FOXJ1	forkhead box J1
ENSG00000166963	3.51225	MAP1A	microtubule associated protein 1A
ENSG00000234965	3.50807	SHISA8	shisa family member 8
ENSG00000140057	3.49795	AK7	adenylate kinase 7
ENSG00000231064	3.49133	THBS3-AS1
ENSG00000111837	3.48663	MAK	male germ cell associated kinase
ENSG00000157330	3.48124	C1orf158	chromosome 1 open reading frame 158
ENSG00000155761	3.47093	SPAG17	sperm associated antigen 17
ENSG00000286190	3.44915	LOC728392	uncharacterized LOC728392
ENSG00000176956	3.44231	LY6H	lymphocyte antigen 6 family member H
ENSG00000164287	3.43594	CDC20B	cell division cycle 20B
ENSG00000244734	3.42607	HBB	hemoglobin subunit beta
ENSG00000159588	3.40661	CCDC17	coiled-coil domain containing 17
ENSG00000275718	3.40588	CCL15	C-C motif chemokine ligand 15
ENSG00000066629	3.38678	EML1	EMAP like 1
ENSG00000248932	3.37776	COPB2-DT	COPB2 divergent transcript
ENSG00000204936	3.37714	CD177	CD177 molecule
ENSG00000066185	3.377	ZMYND12	zinc finger MYND-type containing 12
ENSG00000165698	3.3756	SPACA9	sperm acrosome associated 9
ENSG00000157578	3.37477	LCA5L	lebercilin LCA5 like
ENSG00000214447	3.36826	FAM187A	family with sequence similarity 187 member A
ENSG00000160298	3.36558	C21orf58	chromosome 21 open reading frame 58
ENSG00000181378	3.36327	CFAP65	cilia and flagella associated protein 65
ENSG00000215187	3.35974	FAM166B	family with sequence similarity 166 member B
ENSG00000154099	3.35773	DNAAF1	dynein axonemal assembly factor 1
ENSG00000139714	3.34655	MORN3	MORN repeat containing 3
ENSG00000133115	3.34623	STOML3	stomatin like 3
ENSG00000235706	3.34408	DICER1-AS1	DICER1 antisense RNA 1
ENSG00000246016	3.33914	LINC01513
ENSG00000183644	3.33418	HOATZ	HOATZ cilia and flagella associated protein
ENSG00000188396	3.31886	DYNLT4	dynein light chain Tctex-type 4
ENSG00000197826	3.31687	CFAP299	cilia and flagella associated protein 299
ENSG00000184385	3.31641	UMODL1-AS1	UMODL1 antisense RNA 1
ENSG00000103021	3.31532	CCDC113	coiled-coil domain containing 113
ENSG00000177994	3.31503	C2orf73	chromosome 2 open reading frame 73
ENSG00000171757	3.31286	LRRC34	leucine rich repeat containing 34
ENSG00000160345	3.29723	C9orf116	chromosome 9 open reading frame 116
ENSG00000178363	3.29662	CALML3	calmodulin like 3
ENSG00000048342	3.28323	CC2D2A	coiled-coil and C2 domain containing 2A
ENSG00000174007	3.28279	CEP19	centrosomal protein 19
ENSG00000115423	3.27313	DNAH6	dynein axonemal heavy chain 6
ENSG00000204950	3.2699	LRRC10B	leucine rich repeat containing 10B
ENSG00000174844	3.26856	DNAH12	dynein axonemal heavy chain 12
ENSG00000172771	3.26745	EFCAB12	EF-hand calcium binding domain 12
ENSG00000142621	3.2623	FHAD1	forkhead associated phosphopeptide binding domain 1
ENSG00000133665	3.25172	DYDC2	DPY30 domain containing 2
ENSG00000096093	3.23315	EFHC1	EF-hand domain containing 1
ENSG00000203780	3.22976	FANK1	fibronectin type III and ankyrin repeat domains 1
ENSG00000137473	3.20371	TTC29	tetratricopeptide repeat domain 29
ENSG00000165164	3.20154	CFAP47	cilia and flagella associated protein 47
ENSG00000174943	3.20127	KCTD13	potassium channel tetramerization domain containing 13
ENSG00000186409	3.19662	CCDC30	coiled-coil domain containing 30
ENSG00000034239	3.19193	EFCAB1	EF-hand calcium binding domain 1
ENSG00000188817	3.18555	SNTN	sentan, cilia apical structure protein
ENSG00000165923	3.18023	AGBL2	AGBL carboxypeptidase 2
ENSG00000130595	3.17156	TNNT3	troponin T3, fast skeletal type
ENSG00000159713	3.15397	TPPP3	tubulin polymerization promoting protein family member 3
ENSG00000156345	3.14642	CDK20	cyclin dependent kinase 20
ENSG00000163879	3.14125	DNALI1	dynein axonemal light intermediate chain 1
ENSG00000118997	3.14086	DNAH7	dynein axonemal heavy chain 7
ENSG00000169126	3.13619	ODAD2	outer dynein arm docking complex subunit 2
ENSG00000113119	3.13555	TMCO6	transmembrane and coiled-coil domains 6
ENSG00000181322	3.13472	NME9	NME/NM23 family member 9
ENSG00000123977	3.13471	DAW1	dynein assembly factor with WD repeats 1
ENSG00000168589	3.13385	DYNLRB2	dynein light chain roadblock-type 2
ENSG00000161036	3.13341	LRWD1	leucine rich repeats and WD repeat domain containing 1
ENSG00000186352	3.12845	ANKRD37	ankyrin repeat domain 37
ENSG00000137691	3.12645	CFAP300	cilia and flagella associated protein 300
ENSG00000186523	3.12507	FAM86B1	family with sequence similarity 86 member B1
ENSG00000260259	3.11032	LINC02166	long intergenic non-protein coding RNA 2166
ENSG00000155026	3.108	RSPH10B	radial spoke head 10 homolog B
ENSG00000105982	3.10657	RNF32	ring finger protein 32
ENSG00000111834	3.09204	RSPH4A	radial spoke head component 4A
ENSG00000277639	3.08615	LOC105371267	p53-regulated lncRNA 1
ENSG00000222046	3.08156	DCDC2B	doublecortin domain containing 2B
ENSG00000173013	3.06688	CCDC96	coiled-coil domain containing 96
ENSG00000277350	3.06413	ENSG00000277350
ENSG00000186198	3.05011	SLC51B	solute carrier family 51 subunit beta
ENSG00000165215	3.0471	CLDN3	claudin 3
ENSG00000196118	3.04644	CCDC189	coiled-coil domain containing 189
ENSG00000198553	3.0463	KCNRG	potassium channel regulator
ENSG00000187860	3.04094	CCDC157	coiled-coil domain containing 157
ENSG00000185361	3.03633	TNFAIP8L1	TNF alpha induced protein 8 like 1
ENSG00000132004	3.02225	FBXW9	F-box and WD repeat domain containing 9
ENSG00000167523	3.015	SPATA33	spermatogenesis associated 33
ENSG00000099958	3.01242	DERL3	derlin 3
ENSG00000129007	3.00234	CALML4	calmodulin like 4
ENSG00000158486	3.00155	DNAH3	dynein axonemal heavy chain 3
ENSG00000105519	2.99847	CAPS	calcyphosine
ENSG00000021300	2.9939	PLEKHB1	pleckstrin homology domain containing B1
ENSG00000036672	2.99341	USP2	ubiquitin specific peptidase 2
ENSG00000091181	2.97392	IL5RA	interleukin 5 receptor subunit alpha
ENSG00000152076	2.96894	CCDC74B	coiled-coil domain containing 74B
ENSG00000259925	2.95828	ENSG00000259925
ENSG00000213145	2.95345	CRIP1	cysteine rich protein 1
ENSG00000186474	2.94927	KLK12	kallikrein related peptidase 12
ENSG00000178796	2.94076	RIIAD1	regulatory subunit of type II PKA R-subunit domain containing 1
ENSG00000102078	2.93963	SLC25A14	solute carrier family 25 member 14
ENSG00000162543	2.93129	UBXN10	UBX domain protein 10
ENSG00000005448	2.92987	WDR54	WD repeat domain 54
ENSG00000138587	2.92251	MNS1	meiosis specific nuclear structural 1
ENSG00000128536	2.91578	CDHR3	cadherin related family member 3
ENSG00000114473	2.91561	IQCG	IQ motif containing G
ENSG00000184709	2.90047	LRRC26	leucine rich repeat containing 26
ENSG00000233871	2.89371	DLG5-AS1
ENSG00000272143	2.88476	FGF14-AS2	FGF14 antisense RNA 2
ENSG00000132881	2.88274	CPLANE2	ciliogenesis and planar polarity effector 2
ENSG00000089091	2.88264	DZANK1	double zinc ribbon and ankyrin repeat domains 1
ENSG00000166578	2.87773	IQCD	IQ motif containing D
ENSG00000160401	2.87646	CFAP157	cilia and flagella associated protein 157
ENSG00000158423	2.85981	RIBC1	RIB43A domain with coiled-coils 1
ENSG00000163263	2.85036	C1orf189	chromosome 1 open reading frame 189
ENSG00000163071	2.84595	SPATA18	spermatogenesis associated 18
ENSG00000165695	2.8404	AK8	adenylate kinase 8
ENSG00000007174	2.84027	DNAH9	dynein axonemal heavy chain 9
ENSG00000130600	2.8381	H19	H19 imprinted maternally expressed transcript
ENSG00000196476	2.83557	C20orf96	chromosome 20 open reading frame 96
ENSG00000243836	2.83011	WDR86-AS1	WDR86 antisense RNA 1
ENSG00000160183	2.82819	TMPRSS3	transmembrane serine protease 3
ENSG00000204711	2.82509	C9orf135	chromosome 9 open reading frame 135
ENSG00000133640	2.82073	LRRIQ1	leucine rich repeats and IQ motif containing 1
ENSG00000152582	2.82046	SPEF2	sperm flagellar 2
ENSG00000260007	2.81738	ENSG00000260007
ENSG00000167447	2.81056	SMG8	SMG8 nonsense mediated mRNA decay factor
ENSG00000238083	2.80868	LRRC37A2	leucine rich repeat containing 37 member A2
ENSG00000254911	2.8086	SCARNA9	small Cajal body-specific RNA 9
ENSG00000148200	2.80725	NR6A1	nuclear receptor subfamily 6 group A member 1
ENSG00000171811	2.80405	CFAP46	cilia and flagella associated protein 46
ENSG00000231738	2.80239	TSPAN19	tetraspanin 19
ENSG00000126861	2.80157	OMG	oligodendrocyte myelin glycoprotein
ENSG00000204323	2.80042	SMIM5	small integral membrane protein 5
ENSG00000227877	2.77531	MRLN	myoregulin
ENSG00000101222	2.77499	SPEF1	sperm flagellar 1
ENSG00000248712	2.76653	CCDC153	coiled-coil domain containing 153
ENSG00000081059	2.7428	TCF7	transcription factor 7
ENSG00000120262	2.73938	CCDC170	coiled-coil domain containing 170
ENSG00000261188	2.73821	TFIP11-DT
ENSG00000235106	2.73677	BRD3OS	BRD3 opposite strand
ENSG00000162755	2.73019	KLHDC9	kelch domain containing 9
ENSG00000177989	2.7196	ODF3B	outer dense fiber of sperm tails 3B
ENSG00000140481	2.71586	CCDC33	coiled-coil domain containing 33
ENSG00000182224	2.69741	CYB5D1	cytochrome b5 domain containing 1
ENSG00000260136	2.68469	ENSG00000260136
ENSG00000162814	2.678	SPATA17	spermatogenesis associated 17
ENSG00000132122	2.6762	SPATA6	spermatogenesis associated 6
ENSG00000253339	2.66912	ENSG00000253339
ENSG00000183831	2.66822	ANKRD45	ankyrin repeat domain 45
ENSG00000197180	2.66278	CH17-340M24.3	uncharacterized protein BC009467
ENSG00000161996	2.64819	WDR90	WD repeat domain 90
ENSG00000165171	2.64548	METTL27	methyltransferase like 27
ENSG00000162040	2.63674	HS3ST6	heparan sulfate-glucosamine 3-sulfotransferase 6
ENSG00000267002	2.63278	ENSG00000267002
ENSG00000260228	2.62604	LOC102724163	uncharacterized LOC102724163
ENSG00000113657	2.62231	DPYSL3	dihydropyrimidinase like 3
ENSG00000168778	2.61678	TCTN2	tectonic family member 2
ENSG00000091592	2.61124	NLRP1	NLR family pyrin domain containing 1
ENSG00000135931	2.60801	ARMC9	armadillo repeat containing 9
ENSG00000155085	2.60268	AK9	adenylate kinase 9
ENSG00000124939	2.59627	SCGB2A1	secretoglobin family 2A member 1
ENSG00000231621	2.59557	ANKRD44-AS1	ANKRD44 antisense RNA 1
ENSG00000186952	2.59298	TMEM232	transmembrane protein 232
ENSG00000032742	2.56621	IFT88	intraflagellar transport 88
ENSG00000213638	2.5651	ADAT3	adenosine deaminase tRNA specific 3
ENSG00000119636	2.55325	BBOF1	basal body orientation factor 1
ENSG00000088727	2.55154	KIF9	kinesin family member 9
ENSG00000108963	2.54881	DPH1	diphthamide biosynthesis 1
ENSG00000257764	2.54462	ENSG00000257764
ENSG00000150773	2.53987	PIH1D2	PIH1 domain containing 2
ENSG00000038358	2.5304	EDC4	enhancer of mRNA decapping 4
ENSG00000163689	2.52936	CFAP20DC	CFAP20 domain containing
ENSG00000129521	2.52931	EGLN3	egl-9 family hypoxia inducible factor 3
ENSG00000111913	2.52565	RIPOR2	RHO family interacting cell polarization regulator 2
ENSG00000135205	2.51604	CCDC146	coiled-coil domain containing 146
ENSG00000175664	2.5079	TEX26	testis expressed 26
ENSG00000248008	2.50653	NRAV	negative regulator of antiviral response
ENSG00000168038	2.50481	ULK4	unc-51 like kinase 4
ENSG00000156313	2.5017	RPGR	retinitis pigmentosa GTPase regulator
ENSG00000103269	2.49804	RHBDL1	rhomboid like 1
ENSG00000108641	2.49562	B9D1	B9 domain containing 1
ENSG00000166171	2.4954	DPCD	deleted in primary ciliary dyskinesia homolog (mouse)
ENSG00000161328	2.47502	LRRC56	leucine rich repeat containing 56
ENSG00000163060	2.46894	TEKT4	tektin 4
ENSG00000144134	2.46828	RABL2A	RAB, member of RAS oncogene family like 2A
ENSG00000178467	2.46314	P4HTM	prolyl 4-hydroxylase, transmembrane
ENSG00000080823	2.45733	MOK	MOK protein kinase
ENSG00000112981	2.44427	NME5	NME/NM23 family member 5
ENSG00000180596	2.4381	H2BC4	H2B clustered histone 4
ENSG00000064199	2.43502	SPA17	sperm autoantigenic protein 17
ENSG00000114547	2.42213	ROPN1B	rhophilin associated tail protein 1B
ENSG00000171695	2.41954	LKAAEAR1	LKAAEAR motif containing 1
ENSG00000167216	2.41943	KATNAL2	katanin catalytic subunit A1 like 2
ENSG00000079974	2.39955	RABL2B	RAB, member of RAS oncogene family like 2B
ENSG00000167302	2.3949	TEPSIN	TEPSIN adaptor related protein complex 4 accessory protein
ENSG00000154479	2.39455	CCDC173	coiled-coil domain containing 173
ENSG00000100124	2.3926	ANKRD54	ankyrin repeat domain 54
ENSG00000188229	2.36931	TUBB4B	tubulin beta 4B class IVb
ENSG00000187189	2.36392	TSPYL4	TSPY like 4
ENSG00000171533	2.34932	MAP6	microtubule associated protein 6
ENSG00000123810	2.34921	B9D2	B9 domain containing 2
ENSG00000133265	2.34898	HSPBP1	HSPA (Hsp70) binding protein 1
ENSG00000189157	2.33711	FAM47E	family with sequence similarity 47 member E
ENSG00000105388	2.33299	CEACAM5	CEA cell adhesion molecule 5
ENSG00000188010	2.32559	MORN2	MORN repeat containing 2
ENSG00000010626	2.31985	LRRC23	leucine rich repeat containing 23
ENSG00000178053	2.31776	MLF1	myeloid leukemia factor 1
ENSG00000103253	2.31041	HAGHL	hydroxyacylglutathione hydrolase like
ENSG00000198919	2.30148	DZIP3	DAZ interacting zinc finger protein 3
ENSG00000116885	2.29521	OSCP1	organic solute carrier partner 1
ENSG00000153896	2.28108	ZNF599	zinc finger protein 599
ENSG00000090382	2.27927	LYZ	lysozyme
ENSG00000163913	2.27711	IFT122	intraflagellar transport 122
ENSG00000174276	2.2541	ZNHIT2	zinc finger HIT-type containing 2
ENSG00000164953	2.25319	TMEM67	transmembrane protein 67
ENSG00000276422	2.23566	ENSG00000276422
ENSG00000144485	2.23167	HES6	hes family bHLH transcription factor 6
ENSG00000002822	2.20848	MAD1L1	mitotic arrest deficient 1 like 1
ENSG00000127399	2.20074	LRRC61	leucine rich repeat containing 61
ENSG00000076382	2.19639	SPAG5	sperm associated antigen 5
ENSG00000152669	2.19332	CCNO	cyclin O
ENSG00000064225	2.18504	ST3GAL6	ST3 beta-galactoside alpha-2,3-sialyltransferase 6
ENSG00000105948	2.18382	TTC26	tetratricopeptide repeat domain 26
ENSG00000121653	2.17868	MAPK8IP1	mitogen-activated protein kinase 8 interacting protein 1
ENSG00000027001	2.17387	MIPEP	mitochondrial intermediate peptidase
ENSG00000186847	2.17262	KRT14	keratin 14
ENSG00000184163	2.16887	C1QTNF12	C1q and TNF related 12
ENSG00000257698	2.16777	GIHCG	GIHCG inhibitor of miR-200b/200a/429 expression
ENSG00000103194	2.157	USP10	ubiquitin specific peptidase 10
ENSG00000104973	2.1535	MED25	mediator complex subunit 25
ENSG00000141499	2.15011	WRAP53	WD repeat containing antisense to TP53
ENSG00000275183	2.1501	LENG9	leukocyte receptor cluster member 9
ENSG00000160991	2.14445	ORAI2	ORAI calcium release-activated calcium modulator 2
ENSG00000202198	2.14356	RN7SK	RNA component of 7SK nuclear ribonucleoprotein
ENSG00000124466	2.14246	LYPD3	LY6/PLAUR domain containing 3
ENSG00000144061	2.13741	NPHP1	nephrocystin 1
ENSG00000233730	2.13462	LINC01765
ENSG00000087494	2.13437	PTHLH	parathyroid hormone like hormone
ENSG00000115461	2.13259	IGFBP5	insulin like growth factor binding protein 5
ENSG00000091513	2.1324	TF	transferrin
ENSG00000104218	2.1319	CSPP1	centrosome and spindle pole associated protein 1
ENSG00000127452	2.12983	FBXL12	F-box and leucine rich repeat protein 12
ENSG00000128581	2.12795	IFT22	intraflagellar transport 22
ENSG00000168000	2.12756	BSCL2	BSCL2 lipid droplet biogenesis associated, seipin
ENSG00000275676	2.12536	ENSG00000275676
ENSG00000203778	2.11526	FAM229B	family with sequence similarity 229 member B
ENSG00000204852	2.11348	TCTN1	tectonic family member 1
ENSG00000103494	2.11107	RPGRIP1L	RPGRIP1 like
ENSG00000104889	2.10917	RNASEH2A	ribonuclease H2 subunit A
ENSG00000073111	2.09069	MCM2	minichromosome maintenance complex component 2
ENSG00000171174	2.08994	RBKS	ribokinase
ENSG00000130592	2.08976	LSP1	lymphocyte specific protein 1
ENSG00000080298	2.0812	RFX3	regulatory factor X3
ENSG00000175315	2.06948	CST6	cystatin E/M
ENSG00000084764	2.0673	MAPRE3	microtubule associated protein RP/EB family member 3
ENSG00000235162	2.05916	C12orf75	chromosome 12 open reading frame 75
ENSG00000179071	2.05836	CCDC89	coiled-coil domain containing 89
ENSG00000206199	2.05376	ANKUB1	ankyrin repeat and ubiquitin domain containing 1
ENSG00000141012	2.05101	GALNS	galactosamine (N-acetyl)-6-sulfatase
ENSG00000147400	2.04427	CETN2	centrin 2
ENSG00000164929	2.04372	BAALC	BAALC binder of MAP3K1 and KLF4
ENSG00000078246	2.03913	TULP3	TUB like protein 3
ENSG00000142655	2.03805	PEX14	peroxisomal biogenesis factor 14
ENSG00000010361	2.03527	FUZ	fuzzy planar cell polarity protein
ENSG00000205155	2.01657	PSENEN	presenilin enhancer, gamma-secretase subunit
ENSG00000239521	2.0148	CASTOR3	CASTOR family member 3
ENSG00000166199	2.01474	ALKBH3	alkB homolog 3, alpha-ketoglutarate dependent dioxygenase
ENSG00000175567	2.00158	UCP2	uncoupling protein 2
ENSG00000247095	1.99361	MIR210HG	MIR210 host gene
ENSG00000153832	1.99265	FBXO36	F-box protein 36
ENSG00000186891	1.98372	TNFRSF18	TNF receptor superfamily member 18
ENSG00000184708	1.97764	EIF4ENIF1	eukaryotic translation initiation factor 4E nuclear import factor 1
ENSG00000204104	1.97119	TRAF3IP1	TRAF3 interacting protein 1
ENSG00000129810	1.97007	SGO1	shugoshin 1
ENSG00000110318	1.96637	CEP126	centrosomal protein 126
ENSG00000122965	1.96437	RBM19	RNA binding motif protein 19
ENSG00000003249	1.96411	DBNDD1	dysbindin domain containing 1
ENSG00000204856	1.96119	FAM216A	family with sequence similarity 216 member A
ENSG00000105053	1.9501	VRK3	VRK serine/threonine kinase 3
ENSG00000198826	1.94912	ARHGAP11A	Rho GTPase activating protein 11A
ENSG00000203666	1.94304	EFCAB2	EF-hand calcium binding domain 2
ENSG00000170264	1.94302	FAM161A	FAM161 centrosomal protein A
ENSG00000187624	1.94262	C17orf97	chromosome 17 open reading frame 97
ENSG00000155256	1.94261	ZFYVE27	zinc finger FYVE-type containing 27
ENSG00000135587	1.93897	SMPD2	sphingomyelin phosphodiesterase 2
ENSG00000090889	1.93459	KIF4A	kinesin family member 4A
ENSG00000198331	1.92907	HYLS1	HYLS1 centriolar and ciliogenesis associated
ENSG00000183690	1.9276	EFHC2	EF-hand domain containing 2
ENSG00000181019	1.92722	NQO1	NAD(P)H quinone dehydrogenase 1
ENSG00000133302	1.92699	SLF1	SMC5-SMC6 complex localization factor 1
ENSG00000168488	1.91925	ATXN2L	ataxin 2 like
ENSG00000124635	1.91617	H2BC11	H2B clustered histone 11
ENSG00000256870	1.91339	SLC5A8	solute carrier family 5 member 8
ENSG00000167136	1.91221	ENDOG	endonuclease G
ENSG00000159714	1.91214	ZDHHC1	zinc finger DHHC-type containing 1
ENSG00000012061	1.89771	ERCC1	ERCC excision repair 1, endonuclease non-catalytic subunit
ENSG00000176903	1.89565	PNMA1	PNMA family member 1
ENSG00000110697	1.89458	PITPNM1	phosphatidylinositol transfer protein membrane associated 1
ENSG00000100036	1.8898	SLC35E4	solute carrier family 35 member E4
ENSG00000183207	1.88311	RUVBL2	RuvB like AAA ATPase 2
ENSG00000187240	1.88279	DYNC2H1	dynein cytoplasmic 2 heavy chain 1
ENSG00000189114	1.87058	BLOC1S3	biogenesis of lysosomal organelles complex 1 subunit 3
ENSG00000099331	1.86363	MYO9B	myosin IXB
ENSG00000170270	1.85717	GON7	GON7 subunit of KEOPS complex
ENSG00000163001	1.8559	CFAP36	cilia and flagella associated protein 36
ENSG00000126870	1.85453	DYNC2I1	dynein 2 intermediate chain 1
ENSG00000106477	1.84054	CEP41	centrosomal protein 41
ENSG00000006534	1.838	ALDH3B1	aldehyde dehydrogenase 3 family member B1
ENSG00000151376	1.8321	ME3	malic enzyme 3
ENSG00000178814	1.82866	OPLAH	5-oxoprolinase, ATP-hydrolysing
ENSG00000167065	1.82592	DUSP18	dual specificity phosphatase 18
ENSG00000231527	1.8257	FAM27C	family with sequence similarity 27 member C
ENSG00000039139	1.82295	DNAH5	dynein axonemal heavy chain 5
ENSG00000127863	1.82274	TNFRSF19	TNF receptor superfamily member 19
ENSG00000213123	1.82212	DYNLT2B	dynein light chain Tctex-type 2B
ENSG00000104783	1.81622	KCNN4	potassium calcium-activated channel subfamily N member 4
ENSG00000173467	1.81538	AGR3	anterior gradient 3, protein disulphide isomerase family member
ENSG00000090971	1.81386	NAT14	N-acetyltransferase 14 (putative)
ENSG00000117399	1.81186	CDC20	cell division cycle 20
ENSG00000143224	1.80023	PPOX	protoporphyrinogen oxidase
ENSG00000159674	1.79154	SPON2	spondin 2
ENSG00000284491	1.79062	THSD8	thrombospondin type 1 domain containing 8
ENSG00000090273	1.78736	NUDC	nuclear distribution C, dynein complex regulator
ENSG00000127419	1.78611	TMEM175	transmembrane protein 175
ENSG00000160179	1.78598	ABCG1	ATP binding cassette subfamily G member 1
ENSG00000185347	1.78228	TEDC1	tubulin epsilon and delta complex 1
ENSG00000227500	1.78061	SCAMP4	secretory carrier membrane protein 4
ENSG00000113966	1.77428	ARL6	ADP ribosylation factor like GTPase 6
ENSG00000187583	1.77424	PLEKHN1	pleckstrin homology domain containing N1
ENSG00000164880	1.7682	INTS1	integrator complex subunit 1
ENSG00000113141	1.76712	IK	IK cytokine
ENSG00000185813	1.76325	PCYT2	phosphate cytidylyltransferase 2, ethanolamine
ENSG00000167513	1.75859	CDT1	chromatin licensing and DNA replication factor 1
ENSG00000105726	1.75514	ATP13A1	ATPase 13A1
ENSG00000178202	1.75421	POGLUT3	protein O-glucosyltransferase 3
ENSG00000141401	1.75361	IMPA2	inositol monophosphatase 2
ENSG00000100294	1.75258	MCAT	malonyl-CoA-acyl carrier protein transacylase
ENSG00000108352	1.74949	RAPGEFL1	Rap guanine nucleotide exchange factor like 1
ENSG00000120471	1.74814	TP53AIP1	tumor protein p53 regulated apoptosis inducing protein 1
ENSG00000198894	1.74151	CIPC	CLOCK interacting pacemaker
ENSG00000258890	1.74007	CEP95	centrosomal protein 95
ENSG00000001497	1.73831	LAS1L	LAS1 like ribosome biogenesis factor
ENSG00000161267	1.73266	BDH1	3-hydroxybutyrate dehydrogenase 1
ENSG00000053371	1.73255	AKR7A2	aldo-keto reductase family 7 member A2
ENSG00000164944	1.73174	VIRMA	vir like m6A methyltransferase associated
ENSG00000168734	1.73152	PKIG	cAMP-dependent protein kinase inhibitor gamma
ENSG00000267368	1.73059	UPK3BL1	uroplakin 3B like 1
ENSG00000168389	1.72928	MFSD2A	major facilitator superfamily domain containing 2A
ENSG00000196405	1.72788	EVL	Enah/Vasp-like
ENSG00000276023	1.72401	DUSP14	dual specificity phosphatase 14
ENSG00000120885	1.72321	CLU	clusterin
ENSG00000086200	1.71608	IPO11	importin 11
ENSG00000163472	1.71473	TMEM79	transmembrane protein 79
ENSG00000099330	1.71112	OCEL1	occludin/ELL domain containing 1
ENSG00000247271	1.70799	ZBED5-AS1	ZBED5 antisense RNA 1
ENSG00000110628	1.70549	SLC22A18	solute carrier family 22 member 18
ENSG00000123815	1.70333	COQ8B	coenzyme Q8B
ENSG00000100029	1.70028	PES1	pescadillo ribosomal biogenesis factor 1
ENSG00000285839	1.69792	ENSG00000285839
ENSG00000187017	1.69643	ESPN	espin
ENSG00000237651	1.69629	C2orf74	chromosome 2 open reading frame 74
ENSG00000213676	1.69518	ATF6B	activating transcription factor 6 beta
ENSG00000108465	1.6946	CDK5RAP3	CDK5 regulatory subunit associated protein 3
ENSG00000132326	1.69409	PER2	period circadian regulator 2
ENSG00000103051	1.68744	COG4	component of oligomeric golgi complex 4
ENSG00000116299	1.68511	ELAPOR1	endosome-lysosome associated apoptosis and autophagy regulator 1
ENSG00000088836	1.68421	SLC4A11	solute carrier family 4 member 11
ENSG00000134827	1.67563	TCN1	transcobalamin 1
ENSG00000140025	1.67463	EFCAB11	EF-hand calcium binding domain 11
ENSG00000004534	1.66718	RBM6	RNA binding motif protein 6
ENSG00000102854	1.66563	MSLN	mesothelin
ENSG00000016864	1.66195	GLT8D1	glycosyltransferase 8 domain containing 1
ENSG00000106538	1.65991	RARRES2	retinoic acid receptor responder 2
ENSG00000182054	1.65782	IDH2	isocitrate dehydrogenase (NADP(+)) 2
ENSG00000138036	1.65572	DYNC2LI1	dynein cytoplasmic 2 light intermediate chain 1
ENSG00000157613	1.651	CREB3L1	cAMP responsive element binding protein 3 like 1
ENSG00000278677	1.65092	H2AC17	H2A clustered histone 17
ENSG00000154370	1.64766	TRIM11	tripartite motif containing 11
ENSG00000164818	1.6458	DNAAF5	dynein axonemal assembly factor 5
ENSG00000173540	1.64436	GMPPB	GDP-mannose pyrophosphorylase B
ENSG00000196872	1.64412	CRACDL	CRACD like
ENSG00000104368	1.64218	PLAT	plasminogen activator, tissue type
ENSG00000149300	1.64181	C11orf52	chromosome 11 open reading frame 52
ENSG00000100297	1.64118	MCM5	minichromosome maintenance complex component 5
ENSG00000159079	1.63221	CFAP298	cilia and flagella associated protein 298
ENSG00000143222	1.63065	UFC1	ubiquitin-fold modifier conjugating enzyme 1
ENSG00000132819	1.62831	RBM38	RNA binding motif protein 38
ENSG00000143368	1.62082	SF3B4	splicing factor 3b subunit 4
ENSG00000119333	1.61961	DYNC2I2	dynein 2 intermediate chain 2
ENSG00000178922	1.61939	HYI	hydroxypyruvate isomerase (putative)
ENSG00000114446	1.61712	IFT57	intraflagellar transport 57
ENSG00000175866	1.61655	BAIAP2	BAR/IMD domain containing adaptor protein 2
ENSG00000031823	1.61295	RANBP3	RAN binding protein 3
ENSG00000102226	1.61149	USP11	ubiquitin specific peptidase 11
ENSG00000120694	1.61015	HSPH1	heat shock protein family H (Hsp110) member 1
ENSG00000103351	1.6097	CLUAP1	clusterin associated protein 1
ENSG00000122870	1.60892	BICC1	BicC family RNA binding protein 1
ENSG00000179115	1.60819	FARSA	phenylalanyl-tRNA synthetase subunit alpha
ENSG00000166165	1.60818	CKB	creatine kinase B
ENSG00000110619	1.60745	CARS1	cysteinyl-tRNA synthetase 1
ENSG00000105655	1.60743	ISYNA1	inositol-3-phosphate synthase 1
ENSG00000196542	1.60655	SPTSSB	serine palmitoyltransferase small subunit B
ENSG00000119650	1.60422	IFT43	intraflagellar transport 43
ENSG00000106263	1.60398	EIF3B	eukaryotic translation initiation factor 3 subunit B
ENSG00000168824	1.60326	NSG1	neuronal vesicle trafficking associated 1
ENSG00000141959	1.59958	PFKL	phosphofructokinase, liver type
ENSG00000161798	1.59794	AQP5	aquaporin 5
ENSG00000213593	1.59499	TMX2	thioredoxin related transmembrane protein 2
ENSG00000100162	1.59236	CENPM	centromere protein M
ENSG00000100360	1.58654	IFT27	intraflagellar transport 27
ENSG00000110108	1.58314	TMEM109	transmembrane protein 109
ENSG00000163818	1.58242	LZTFL1	leucine zipper transcription factor like 1
ENSG00000106077	1.58138	ABHD11	abhydrolase domain containing 11
ENSG00000140854	1.58026	KATNB1	katanin regulatory subunit B1
ENSG00000185122	1.58023	HSF1	heat shock transcription factor 1
ENSG00000100083	1.57979	GGA1	golgi associated, gamma adaptin ear containing, ARF binding protein 1
ENSG00000167306	1.57816	MYO5B	myosin VB
ENSG00000127616	1.57706	SMARCA4	SWI/SNF related, matrix associated, actin dependent regulator of chromatin, subfamily a, member 4
ENSG00000188976	1.57513	NOC2L	NOC2 like nucleolar associated transcriptional repressor
ENSG00000159363	1.57499	ATP13A2	ATPase cation transporting 13A2
ENSG00000213380	1.57477	COG8	component of oligomeric golgi complex 8
ENSG00000115649	1.57429	CNPPD1	cyclin Pas1/PHO80 domain containing 1
ENSG00000012223	1.57152	LTF	lactotransferrin
ENSG00000176393	1.56806	RNPEP	arginyl aminopeptidase
ENSG00000185043	1.56427	CIB1	calcium and integrin binding 1
ENSG00000149179	1.56208	C11orf49	chromosome 11 open reading frame 49
ENSG00000149925	1.56013	ALDOA	aldolase, fructose-bisphosphate A
ENSG00000104853	1.55902	CLPTM1	CLPTM1 regulator of GABA type A receptor forward trafficking
ENSG00000146376	1.55677	ARHGAP18	Rho GTPase activating protein 18
ENSG00000101447	1.55651	FAM83D	family with sequence similarity 83 member D
ENSG00000087074	1.55232	PPP1R15A	protein phosphatase 1 regulatory subunit 15A
ENSG00000119777	1.55191	TMEM214	transmembrane protein 214
ENSG00000166352	1.55093	IFTAP	intraflagellar transport associated protein
ENSG00000167881	1.55061	SRP68	signal recognition particle 68
ENSG00000110921	1.54147	MVK	mevalonate kinase
ENSG00000146243	1.53916	IRAK1BP1	interleukin 1 receptor associated kinase 1 binding protein 1
ENSG00000140983	1.53769	RHOT2	ras homolog family member T2
ENSG00000153443	1.5374	UBALD1	UBA like domain containing 1
ENSG00000147813	1.53496	NAPRT	nicotinate phosphoribosyltransferase
ENSG00000114388	1.5334	NPRL2	NPR2 like, GATOR1 complex subunit
ENSG00000179178	1.532	TMEM125	transmembrane protein 125
ENSG00000111057	1.52871	KRT18	keratin 18
ENSG00000160972	1.52753	PPP1R16A	protein phosphatase 1 regulatory subunit 16A
ENSG00000104450	1.52551	SPAG1	sperm associated antigen 1
ENSG00000149483	1.5251	TMEM138	transmembrane protein 138
ENSG00000129226	1.52322	CD68	CD68 molecule
ENSG00000129757	1.51878	CDKN1C	cyclin dependent kinase inhibitor 1C
ENSG00000196235	1.51807	SUPT5H	SPT5 homolog, DSIF elongation factor subunit
ENSG00000167600	1.51665	CYP2S1	cytochrome P450 family 2 subfamily S member 1
ENSG00000177685	1.51364	CRACR2B	calcium release activated channel regulator 2B
ENSG00000002587	1.50815	HS3ST1	heparan sulfate-glucosamine 3-sulfotransferase 1
ENSG00000168350	1.50739	DEGS2	delta 4-desaturase, sphingolipid 2
ENSG00000100359	1.50321	SGSM3	small G protein signaling modulator 3
ENSG00000213983	1.50058	AP1G2	adaptor related protein complex 1 subunit gamma 2
ENSG00000151715	1.49596	TMEM45B	transmembrane protein 45B
ENSG00000144063	1.4957	MALL	mal, T cell differentiation protein like
ENSG00000176532	1.49438	PRR15	proline rich 15
ENSG00000189060	1.4932	H1-0	H1.0 linker histone
ENSG00000105447	1.48818	GRWD1	glutamate rich WD repeat containing 1
ENSG00000023191	1.48722	RNH1	ribonuclease/angiogenin inhibitor 1
ENSG00000100033	1.48566	PRODH	proline dehydrogenase 1
ENSG00000135838	1.48552	NPL	N-acetylneuraminate pyruvate lyase
ENSG00000109881	1.4765	CCDC34	coiled-coil domain containing 34
ENSG00000134824	1.47305	FADS2	fatty acid desaturase 2
ENSG00000167797	1.47161	CDK2AP2	cyclin dependent kinase 2 associated protein 2
ENSG00000170421	1.47157	KRT8	keratin 8
ENSG00000130511	1.46926	SSBP4	single stranded DNA binding protein 4
ENSG00000182809	1.46865	CRIP2	cysteine rich protein 2
ENSG00000162981	1.46434	LRATD1	LRAT domain containing 1
ENSG00000105289	1.46256	TJP3	tight junction protein 3
ENSG00000067225	1.46122	PKM	pyruvate kinase M1/2
ENSG00000105443	1.45481	CYTH2	cytohesin 2
ENSG00000102103	1.45441	PQBP1	polyglutamine binding protein 1
ENSG00000168439	1.45181	STIP1	stress induced phosphoprotein 1
ENSG00000063854	1.45161	HAGH	hydroxyacylglutathione hydrolase
ENSG00000099797	1.45044	TECR	trans-2,3-enoyl-CoA reductase
ENSG00000123136	1.44916	DDX39A	DExD-box helicase 39A
ENSG00000130402	1.44648	ACTN4	actinin alpha 4
ENSG00000162298	1.44601	SYVN1	synoviolin 1
ENSG00000124664	1.44593	SPDEF	SAM pointed domain containing ETS transcription factor
ENSG00000119986	1.44546	AVPI1	arginine vasopressin induced 1
ENSG00000182979	1.44424	MTA1	metastasis associated 1
ENSG00000063660	1.44265	GPC1	glypican 1
ENSG00000123416	1.44216	TUBA1B	tubulin alpha 1b
ENSG00000029993	1.43815	HMGB3	high mobility group box 3
ENSG00000177508	1.43701	IRX3	iroquois homeobox 3
ENSG00000070761	1.43687	CFAP20	cilia and flagella associated protein 20
ENSG00000160888	1.43432	IER2	immediate early response 2
ENSG00000077312	1.43383	SNRPA	small nuclear ribonucleoprotein polypeptide A
ENSG00000125775	1.43217	SDCBP2	syndecan binding protein 2
ENSG00000204463	1.43134	BAG6	BAG cochaperone 6
ENSG00000087365	1.42966	SF3B2	splicing factor 3b subunit 2
ENSG00000100304	1.425	TTLL12	tubulin tyrosine ligase like 12
ENSG00000099942	1.42472	CRKL	CRK like proto-oncogene, adaptor protein
ENSG00000072778	1.4244	ACADVL	acyl-CoA dehydrogenase very long chain
ENSG00000078674	1.42336	PCM1	pericentriolar material 1
ENSG00000172893	1.42288	DHCR7	7-dehydrocholesterol reductase
ENSG00000135972	1.41991	MRPS9	mitochondrial ribosomal protein S9
ENSG00000183283	1.41918	DAZAP2	DAZ associated protein 2
ENSG00000167113	1.41917	COQ4	coenzyme Q4
ENSG00000122779	1.4188	TRIM24	tripartite motif containing 24
ENSG00000076944	1.41733	STXBP2	syntaxin binding protein 2
ENSG00000179222	1.41671	MAGED1	MAGE family member D1
ENSG00000272196	1.41533	H2AC19	H2A clustered histone 19
ENSG00000178057	1.41348	NDUFAF3	NADH:ubiquinone oxidoreductase complex assembly factor 3
ENSG00000079805	1.41329	DNM2	dynamin 2
ENSG00000166224	1.41306	SGPL1	sphingosine-1-phosphate lyase 1
ENSG00000101158	1.41217	NELFCD	negative elongation factor complex member C/D
ENSG00000189366	1.40963	ALG1L	ALG1 chitobiosyldiphosphodolichol beta-mannosyltransferase like
ENSG00000140848	1.40948	CPNE2	copine 2
ENSG00000109016	1.40805	DHRS7B	dehydrogenase/reductase 7B
ENSG00000100926	1.40757	TM9SF1	transmembrane 9 superfamily member 1
ENSG00000125505	1.40584	MBOAT7	membrane bound O-acyltransferase domain containing 7
ENSG00000070081	1.40446	NUCB2	nucleobindin 2
ENSG00000143819	1.40369	EPHX1	epoxide hydrolase 1
ENSG00000161999	1.403	JMJD8	jumonji domain containing 8
ENSG00000131462	1.40053	TUBG1	tubulin gamma 1
ENSG00000189143	1.40025	CLDN4	claudin 4
ENSG00000104549	1.39981	SQLE	squalene epoxidase
ENSG00000160679	1.39795	CHTOP	chromatin target of PRMT1
ENSG00000175220	1.3979	ARHGAP1	Rho GTPase activating protein 1
ENSG00000104960	1.39771	PTOV1	PTOV1 extended AT-hook containing adaptor protein
ENSG00000105223	1.39708	PLD3	phospholipase D family member 3
ENSG00000165272	1.39585	AQP3	aquaporin 3 (Gill blood group)
ENSG00000137699	1.39515	TRIM29	tripartite motif containing 29
ENSG00000108602	1.39407	ALDH3A1	aldehyde dehydrogenase 3 family member A1
ENSG00000058262	1.39104	SEC61A1	SEC61 translocon subunit alpha 1
ENSG00000204385	1.38939	SLC44A4	solute carrier family 44 member 4
ENSG00000136810	1.38923	TXN	thioredoxin
ENSG00000147416	1.38895	ATP6V1B2	ATPase H+ transporting V1 subunit B2
ENSG00000180228	1.3871	PRKRA	protein activator of interferon induced protein kinase EIF2AK2
ENSG00000127054	1.38596	INTS11	integrator complex subunit 11
ENSG00000158023	1.38182	CFAP251	cilia and flagella associated protein 251
ENSG00000178934	1.37939	LGALS7B	galectin 7B
ENSG00000101294	1.37937	HM13	histocompatibility minor 13
ENSG00000128245	1.37729	YWHAH	tyrosine 3-monooxygenase/tryptophan 5-monooxygenase activation protein eta
ENSG00000165209	1.37619	STRBP	spermatid perinuclear RNA binding protein
ENSG00000125818	1.37506	PSMF1	proteasome inhibitor subunit 1
ENSG00000174744	1.37489	BRMS1	BRMS1 transcriptional repressor and anoikis regulator
ENSG00000187193	1.37406	MT1X	metallothionein 1X
ENSG00000184363	1.37268	PKP3	plakophilin 3
ENSG00000214114	1.37054	MYCBP	MYC binding protein
ENSG00000142973	1.36672	CYP4B1	cytochrome P450 family 4 subfamily B member 1
ENSG00000198668	1.36483	CALM1	calmodulin 1
ENSG00000009844	1.36297	VTA1	vesicle trafficking 1
ENSG00000126756	1.3617	UXT	ubiquitously expressed prefoldin like chaperone
ENSG00000105220	1.36129	GPI	glucose-6-phosphate isomerase
ENSG00000100591	1.36075	AHSA1	activator of HSP90 ATPase activity 1
ENSG00000107175	1.36025	CREB3	cAMP responsive element binding protein 3
ENSG00000160813	1.35976	PPP1R35	protein phosphatase 1 regulatory subunit 35
ENSG00000106211	1.35934	HSPB1	heat shock protein family B (small) member 1
ENSG00000161905	1.35809	ALOX15	arachidonate 15-lipoxygenase
ENSG00000167118	1.35631	URM1	ubiquitin related modifier 1
ENSG00000168268	1.35572	NT5DC2	5'-nucleotidase domain containing 2
ENSG00000074800	1.35446	ENO1	enolase 1
ENSG00000100353	1.35305	EIF3D	eukaryotic translation initiation factor 3 subunit D
ENSG00000006712	1.3519	PAF1	PAF1 homolog, Paf1/RNA polymerase II complex component
ENSG00000184897	1.35035	H1-10	H1.10 linker histone
ENSG00000160789	1.35018	LMNA	lamin A/C
ENSG00000135624	1.34977	CCT7	chaperonin containing TCP1 subunit 7
ENSG00000189306	1.34971	RRP7A	ribosomal RNA processing 7 homolog A
ENSG00000101940	1.34692	WDR13	WD repeat domain 13
ENSG00000128422	1.3469	KRT17	keratin 17
ENSG00000159166	1.34297	LAD1	ladinin 1
ENSG00000166333	1.34199	ILK	integrin linked kinase
ENSG00000105258	1.34135	POLR2I	RNA polymerase II subunit I
ENSG00000204316	1.33893	MRPL38	mitochondrial ribosomal protein L38
ENSG00000066322	1.33591	ELOVL1	ELOVL fatty acid elongase 1
ENSG00000163468	1.33462	CCT3	chaperonin containing TCP1 subunit 3
ENSG00000065154	1.33442	OAT	ornithine aminotransferase
ENSG00000169692	1.33147	AGPAT2	1-acylglycerol-3-phosphate O-acyltransferase 2
ENSG00000185825	1.33121	BCAP31	B cell receptor associated protein 31
ENSG00000176153	1.33041	GPX2	glutathione peroxidase 2
ENSG00000185236	1.32908	RAB11B	RAB11B, member RAS oncogene family
ENSG00000168003	1.32519	SLC3A2	solute carrier family 3 member 2
ENSG00000165280	1.32483	VCP	valosin containing protein
ENSG00000182944	1.31662	EWSR1	EWS RNA binding protein 1
ENSG00000125734	1.3162	GPR108	G protein-coupled receptor 108
ENSG00000170315	1.31527	UBB	ubiquitin B
ENSG00000133313	1.31493	CNDP2	carnosine dipeptidase 2
ENSG00000117472	1.31472	TSPAN1	tetraspanin 1
ENSG00000131876	1.31119	SNRPA1	small nuclear ribonucleoprotein polypeptide A'
ENSG00000197858	1.31079	GPAA1	glycosylphosphatidylinositol anchor attachment 1
ENSG00000267795	1.30958	SMIM22	small integral membrane protein 22
ENSG00000125991	1.30879	ERGIC3	ERGIC and golgi 3
ENSG00000075151	1.30568	EIF4G3	eukaryotic translation initiation factor 4 gamma 3
ENSG00000165916	1.30277	PSMC3	proteasome 26S subunit, ATPase 3
ENSG00000163435	1.29977	ELF3	E74 like ETS transcription factor 3
ENSG00000167770	1.29804	OTUB1	OTU deubiquitinase, ubiquitin aldehyde binding 1
ENSG00000104522	1.29573	GFUS	GDP-L-fucose synthase
ENSG00000167671	1.29172	UBXN6	UBX domain protein 6
ENSG00000138175	1.2914	ARL3	ADP ribosylation factor like GTPase 3
ENSG00000179950	1.29034	PUF60	poly(U) binding splicing factor 60
ENSG00000044574	1.28779	HSPA5	heat shock protein family A (Hsp70) member 5
ENSG00000105568	1.28318	PPP2R1A	protein phosphatase 2 scaffold subunit Aalpha
ENSG00000005486	1.2801	RHBDD2	rhomboid domain containing 2
ENSG00000102316	1.27893	MAGED2	MAGE family member D2
ENSG00000071553	1.27304	ATP6AP1	ATPase H+ transporting accessory protein 1
ENSG00000213625	-1.27273	LEPROT	leptin receptor overlapping transcript
ENSG00000109475	-1.27589	RPL34	ribosomal protein L34
ENSG00000172115	-1.27807	CYCS	cytochrome c, somatic
ENSG00000144746	-1.27877	ARL6IP5	ADP ribosylation factor like GTPase 6 interacting protein 5
ENSG00000169230	-1.27963	PRELID1	PRELI domain containing 1
ENSG00000134049	-1.28071	IER3IP1	immediate early response 3 interacting protein 1
ENSG00000134970	-1.28167	TMED7	transmembrane p24 trafficking protein 7
ENSG00000150779	-1.2862	TIMM8B	translocase of inner mitochondrial membrane 8 homolog B
ENSG00000114209	-1.28723	PDCD10	programmed cell death 10
ENSG00000008394	-1.28904	MGST1	microsomal glutathione S-transferase 1
ENSG00000255302	-1.29132	EID1	EP300 interacting inhibitor of differentiation 1
ENSG00000154723	-1.29139	ATP5PF	ATP synthase peripheral stalk subunit F6
ENSG00000138594	-1.2918	TMOD3	tropomodulin 3
ENSG00000196937	-1.29398	FAM3C	FAM3 metabolism regulating signaling molecule C
ENSG00000175701	-1.29543	MTLN	mitoregulin
ENSG00000108244	-1.29649	KRT23	keratin 23
ENSG00000128791	-1.29718	TWSG1	twisted gastrulation BMP signaling modulator 1
ENSG00000265681	-1.29799	RPL17	ribosomal protein L17
ENSG00000173915	-1.2983	ATP5MK	ATP synthase membrane subunit k
ENSG00000168374	-1.29876	ARF4	ADP ribosylation factor 4
ENSG00000131174	-1.30094	COX7B	cytochrome c oxidase subunit 7B
ENSG00000185432	-1.30593	METTL7A	methyltransferase like 7A
ENSG00000143013	-1.311	LMO4	LIM domain only 4
ENSG00000128951	-1.31783	DUT	deoxyuridine triphosphatase
ENSG00000093144	-1.31787	ECHDC1	ethylmalonyl-CoA decarboxylase 1
ENSG00000165389	-1.31869	SPTSSA	serine palmitoyltransferase small subunit A
ENSG00000143771	-1.31874	CNIH4	cornichon family AMPA receptor auxiliary protein 4
ENSG00000166710	-1.32307	B2M	beta-2-microglobulin
ENSG00000243749	-1.32499	TMEM35B	transmembrane protein 35B
ENSG00000001461	-1.32675	NIPAL3	NIPA like domain containing 3
ENSG00000109790	-1.32759	KLHL5	kelch like family member 5
ENSG00000122786	-1.32843	CALD1	caldesmon 1
ENSG00000150991	-1.33015	UBC	ubiquitin C
ENSG00000265972	-1.33319	TXNIP	thioredoxin interacting protein
ENSG00000112419	-1.33457	PHACTR2	phosphatase and actin regulator 2
ENSG00000185088	-1.33483	RPS27L	ribosomal protein S27 like
ENSG00000116133	-1.33488	DHCR24	24-dehydrocholesterol reductase
ENSG00000164830	-1.33593	OXR1	oxidation resistance 1
ENSG00000124802	-1.33841	EEF1E1	eukaryotic translation elongation factor 1 epsilon 1
ENSG00000121858	-1.33894	TNFSF10	TNF superfamily member 10
ENSG00000105971	-1.34084	CAV2	caveolin 2
ENSG00000168615	-1.34151	ADAM9	ADAM metallopeptidase domain 9
ENSG00000166869	-1.34264	CHP2	calcineurin like EF-hand protein 2
ENSG00000163840	-1.34277	DTX3L	deltex E3 ubiquitin ligase 3L
ENSG00000151239	-1.34285	TWF1	twinfilin actin binding protein 1
ENSG00000189043	-1.34354	NDUFA4	NDUFA4 mitochondrial complex associated
ENSG00000169583	-1.34648	CLIC3	chloride intracellular channel 3
ENSG00000187134	-1.347	AKR1C1	aldo-keto reductase family 1 member C1
ENSG00000057019	-1.35012	DCBLD2	discoidin, CUB and LCCL domain containing 2
ENSG00000117318	-1.35052	ID3	inhibitor of DNA binding 3, HLH protein
ENSG00000144677	-1.35285	CTDSPL	CTD small phosphatase like
ENSG00000168118	-1.3542	RAB4A	RAB4A, member RAS oncogene family
ENSG00000197006	-1.35435	METTL9	methyltransferase like 9
ENSG00000185201	-1.35561	IFITM2	interferon induced transmembrane protein 2
ENSG00000125968	-1.3557	ID1	inhibitor of DNA binding 1, HLH protein
ENSG00000141429	-1.3576	GALNT1	polypeptide N-acetylgalactosaminyltransferase 1
ENSG00000087470	-1.36014	DNM1L	dynamin 1 like
ENSG00000146223	-1.36043	RPL7L1	ribosomal protein L7 like 1
ENSG00000160131	-1.36533	VMA21	vacuolar ATPase assembly factor VMA21
ENSG00000166920	-1.36547	C15orf48	chromosome 15 open reading frame 48
ENSG00000234741	-1.36583	GAS5	growth arrest specific 5
ENSG00000144283	-1.36634	PKP4	plakophilin 4
ENSG00000135698	-1.36665	MPHOSPH6	M-phase phosphoprotein 6
ENSG00000139679	-1.36676	LPAR6	lysophosphatidic acid receptor 6
ENSG00000147853	-1.36678	AK3	adenylate kinase 3
ENSG00000052723	-1.36854	SIKE1	suppressor of IKBKE 1
ENSG00000177469	-1.36907	CAVIN1	caveolae associated protein 1
ENSG00000105974	-1.36983	CAV1	caveolin 1
ENSG00000137845	-1.37035	ADAM10	ADAM metallopeptidase domain 10
ENSG00000106299	-1.37079	WASL	WASP like actin nucleation promoting factor
ENSG00000242616	-1.37323	GNG10	G protein subunit gamma 10
ENSG00000131469	-1.37348	RPL27	ribosomal protein L27
ENSG00000104763	-1.37363	ASAH1	N-acylsphingosine amidohydrolase 1
ENSG00000171863	-1.37651	RPS7	ribosomal protein S7
ENSG00000150540	-1.37727	HNMT	histamine N-methyltransferase
ENSG00000181904	-1.37747	C5orf24	chromosome 5 open reading frame 24
ENSG00000112531	-1.37808	QKI	QKI, KH domain containing RNA binding
ENSG00000108091	-1.38041	CCDC6	coiled-coil domain containing 6
ENSG00000117906	-1.38196	RCN2	reticulocalbin 2
ENSG00000217555	-1.38402	CKLF	chemokine like factor
ENSG00000164930	-1.38664	FZD6	frizzled class receptor 6
ENSG00000127955	-1.38912	GNAI1	G protein subunit alpha i1
ENSG00000100442	-1.39061	FKBP3	FKBP prolyl isomerase 3
ENSG00000112701	-1.39198	SENP6	SUMO specific peptidase 6
ENSG00000107798	-1.39405	LIPA	lipase A, lysosomal acid type
ENSG00000167110	-1.39593	GOLGA2	golgin A2
ENSG00000170275	-1.39674	CRTAP	cartilage associated protein
ENSG00000100321	-1.39763	SYNGR1	synaptogyrin 1
ENSG00000115415	-1.39881	STAT1	signal transducer and activator of transcription 1
ENSG00000133321	-1.4004	PLAAT4	phospholipase A and acyltransferase 4
ENSG00000145779	-1.40155	TNFAIP8	TNF alpha induced protein 8
ENSG00000163527	-1.40175	STT3B	STT3 oligosaccharyltransferase complex catalytic subunit B
ENSG00000160714	-1.40226	UBE2Q1	ubiquitin conjugating enzyme E2 Q1
ENSG00000005469	-1.4038	CROT	carnitine O-octanoyltransferase
ENSG00000260916	-1.40381	CCPG1	cell cycle progression 1
ENSG00000159216	-1.40542	RUNX1	RUNX family transcription factor 1
ENSG00000077942	-1.40555	FBLN1	fibulin 1
ENSG00000280987	-1.407	MATR3	matrin 3
ENSG00000102081	-1.40924	FMR1	FMRP translational regulator 1
ENSG00000151693	-1.40991	ASAP2	ArfGAP with SH3 domain, ankyrin repeat and PH domain 2
ENSG00000111237	-1.41017	VPS29	VPS29 retromer complex component
ENSG00000132821	-1.41021	VSTM2L	V-set and transmembrane domain containing 2 like
ENSG00000137203	-1.41079	TFAP2A	transcription factor AP-2 alpha
ENSG00000198363	-1.41355	ASPH	aspartate beta-hydroxylase
ENSG00000147155	-1.41376	EBP	EBP cholestenol delta-isomerase
ENSG00000172795	-1.41393	DCP2	decapping mRNA 2
ENSG00000214063	-1.41614	TSPAN4	tetraspanin 4
ENSG00000082074	-1.42695	FYB1	FYN binding protein 1
ENSG00000169504	-1.42709	CLIC4	chloride intracellular channel 4
ENSG00000133112	-1.42783	TPT1	tumor protein, translationally-controlled 1
ENSG00000158711	-1.42864	ELK4	ETS transcription factor ELK4
ENSG00000211459	-1.42934	MT-RNR1	s-rRNA
ENSG00000248144	-1.43107	ADH1C	alcohol dehydrogenase 1C (class I), gamma polypeptide
ENSG00000104231	-1.4316	ZFAND1	zinc finger AN1-type containing 1
ENSG00000164099	-1.4316	PRSS12	serine protease 12
ENSG00000108582	-1.43175	CPD	carboxypeptidase D
ENSG00000157870	-1.43231	PRXL2B	peroxiredoxin like 2B
ENSG00000111110	-1.43233	PPM1H	protein phosphatase, Mg2+/Mn2+ dependent 1H
ENSG00000263639	-1.43235	MSMB	microseminoprotein beta
ENSG00000108854	-1.43259	SMURF2	SMAD specific E3 ubiquitin protein ligase 2
ENSG00000153130	-1.43394	SCOC	short coiled-coil protein
ENSG00000113369	-1.4346	ARRDC3	arrestin domain containing 3
ENSG00000206527	-1.43557	HACD2	3-hydroxyacyl-CoA dehydratase 2
ENSG00000015475	-1.43567	BID	BH3 interacting domain death agonist
ENSG00000185499	-1.43586	MUC1	mucin 1, cell surface associated
ENSG00000055211	-1.43685	GINM1	glycoprotein integral membrane 1
ENSG00000176731	-1.43698	RBIS	ribosomal biogenesis factor
ENSG00000053254	-1.43701	FOXN3	forkhead box N3
ENSG00000198843	-1.43729	SELENOT	selenoprotein T
ENSG00000141682	-1.44414	PMAIP1	phorbol-12-myristate-13-acetate-induced protein 1
ENSG00000138271	-1.44443	GPR87	G protein-coupled receptor 87
ENSG00000116473	-1.44691	RAP1A	RAP1A, member of RAS oncogene family
ENSG00000178074	-1.44741	C2orf69	chromosome 2 open reading frame 69
ENSG00000175155	-1.45028	YPEL2	yippee like 2
ENSG00000049449	-1.45076	RCN1	reticulocalbin 1
ENSG00000205339	-1.45106	IPO7	importin 7
ENSG00000104695	-1.45298	PPP2CB	protein phosphatase 2 catalytic subunit beta
ENSG00000129824	-1.45385	RPS4Y1	ribosomal protein S4 Y-linked 1
ENSG00000138448	-1.45487	ITGAV	integrin subunit alpha V
ENSG00000053747	-1.45641	LAMA3	laminin subunit alpha 3
ENSG00000124102	-1.45815	PI3	peptidase inhibitor 3
ENSG00000196967	-1.45856	ZNF585A	zinc finger protein 585A
ENSG00000198763	-1.45903	MT-ND2	NADH dehydrogenase subunit 2
ENSG00000106546	-1.4591	AHR	aryl hydrocarbon receptor
ENSG00000156017	-1.46001	CARNMT1	carnosine N-methyltransferase 1
ENSG00000105976	-1.46117	MET	MET proto-oncogene, receptor tyrosine kinase
ENSG00000163584	-1.46171	RPL22L1	ribosomal protein L22 like 1
ENSG00000197353	-1.46266	LYPD2	LY6/PLAUR domain containing 2
ENSG00000163682	-1.46351	RPL9	ribosomal protein L9
ENSG00000106460	-1.46443	TMEM106B	transmembrane protein 106B
ENSG00000132294	-1.46575	EFR3A	EFR3 homolog A
ENSG00000110092	-1.4692	CCND1	cyclin D1
ENSG00000185885	-1.4703	IFITM1	interferon induced transmembrane protein 1
ENSG00000196776	-1.47179	CD47	CD47 molecule
ENSG00000090376	-1.47405	IRAK3	interleukin 1 receptor associated kinase 3
ENSG00000184743	-1.47466	ATL3	atlastin GTPase 3
ENSG00000204525	-1.47597	HLA-C	major histocompatibility complex, class I, C
ENSG00000138386	-1.47635	NAB1	NGFI-A binding protein 1
ENSG00000059728	-1.48553	MXD1	MAX dimerization protein 1
ENSG00000157765	-1.49235	SLC34A2	solute carrier family 34 member 2
ENSG00000247556	-1.49368	OIP5-AS1	OIP5 antisense RNA 1
ENSG00000139793	-1.49404	MBNL2	muscleblind like splicing regulator 2
ENSG00000075223	-1.49674	SEMA3C	semaphorin 3C
ENSG00000143384	-1.49982	MCL1	MCL1 apoptosis regulator, BCL2 family member
ENSG00000118849	-1.50155	RARRES1	retinoic acid receptor responder 1
ENSG00000280800	-1.50436	ENSG00000280800
ENSG00000134294	-1.50475	SLC38A2	solute carrier family 38 member 2
ENSG00000142089	-1.50997	IFITM3	interferon induced transmembrane protein 3
ENSG00000164825	-1.51012	DEFB1	defensin beta 1
ENSG00000162366	-1.51633	PDZK1IP1	PDZK1 interacting protein 1
ENSG00000185129	-1.51644	PURA	purine rich element binding protein A
ENSG00000186377	-1.51656	CYP4X1	cytochrome P450 family 4 subfamily X member 1
ENSG00000000971	-1.51657	CFH	complement factor H
ENSG00000169641	-1.51925	LUZP1	leucine zipper protein 1
ENSG00000120594	-1.52213	PLXDC2	plexin domain containing 2
ENSG00000113916	-1.52396	BCL6	BCL6 transcription repressor
ENSG00000091436	-1.52433	MAP3K20	mitogen-activated protein kinase kinase kinase 20
ENSG00000151657	-1.52542	KIN	Kin17 DNA and RNA binding protein
ENSG00000132274	-1.52676	TRIM22	tripartite motif containing 22
ENSG00000112312	-1.52876	GMNN	geminin DNA replication inhibitor
ENSG00000105810	-1.52971	CDK6	cyclin dependent kinase 6
ENSG00000178209	-1.53012	PLEC	plectin
ENSG00000112902	-1.53032	SEMA5A	semaphorin 5A
ENSG00000146072	-1.53106	TNFRSF21	TNF receptor superfamily member 21
ENSG00000030419	-1.53256	IKZF2	IKAROS family zinc finger 2
ENSG00000198712	-1.53417	MT-CO2	cytochrome c oxidase subunit II
ENSG00000206503	-1.54158	HLA-A	major histocompatibility complex, class I, A
ENSG00000198899	-1.54199	MT-ATP6	ATP synthase F0 subunit 6
ENSG00000259583	-1.54308	ALDH1A3-AS1	ALDH1A3 antisense RNA 1
ENSG00000186687	-1.54368	LYRM7	LYR motif containing 7
ENSG00000162923	-1.54422	WDR26	WD repeat domain 26
ENSG00000204642	-1.54523	HLA-F	major histocompatibility complex, class I, F
ENSG00000250722	-1.54543	SELENOP	selenoprotein P
ENSG00000111897	-1.54897	SERINC1	serine incorporator 1
ENSG00000196220	-1.54981	SRGAP3	SLIT-ROBO Rho GTPase activating protein 3
ENSG00000106780	-1.55028	MEGF9	multiple EGF like domains 9
ENSG00000176853	-1.55209	FAM91A1	family with sequence similarity 91 member A1
ENSG00000122484	-1.55248	RPAP2	RNA polymerase II associated protein 2
ENSG00000163347	-1.55307	CLDN1	claudin 1
ENSG00000110660	-1.55436	SLC35F2	solute carrier family 35 member F2
ENSG00000101773	-1.55439	RBBP8	RB binding protein 8, endonuclease
ENSG00000170477	-1.55691	KRT4	keratin 4
ENSG00000110435	-1.55889	PDHX	pyruvate dehydrogenase complex component X
ENSG00000171843	-1.55969	MLLT3	MLLT3 super elongation complex subunit
ENSG00000100097	-1.56281	LGALS1	galectin 1
ENSG00000114541	-1.56312	FRMD4B	FERM domain containing 4B
ENSG00000168876	-1.57164	ANKRD49	ankyrin repeat domain 49
ENSG00000280614	-1.57349	ENSG00000280614
ENSG00000100003	-1.57484	SEC14L2	SEC14 like lipid binding 2
ENSG00000276368	-1.57516	H2AC14	H2A clustered histone 14
ENSG00000173432	-1.57527	SAA1	serum amyloid A1
ENSG00000198786	-1.57595	MT-ND5	NADH dehydrogenase subunit 5
ENSG00000092439	-1.58051	TRPM7	transient receptor potential cation channel subfamily M member 7
ENSG00000198727	-1.58111	MT-CYB	cytochrome b
ENSG00000163220	-1.58122	S100A9	S100 calcium binding protein A9
ENSG00000101443	-1.582	WFDC2	WAP four-disulfide core domain 2
ENSG00000151612	-1.5833	ZNF827	zinc finger protein 827
ENSG00000094755	-1.58395	GABRP	gamma-aminobutyric acid type A receptor subunit pi
ENSG00000180488	-1.58642	MIGA1	mitoguardin 1
ENSG00000148908	-1.58916	RGS10	regulator of G protein signaling 10
ENSG00000165997	-1.5909	ARL5B	ADP ribosylation factor like GTPase 5B
ENSG00000143546	-1.59382	S100A8	S100 calcium binding protein A8
ENSG00000100644	-1.59432	HIF1A	hypoxia inducible factor 1 subunit alpha
ENSG00000198886	-1.59612	MT-ND4	NADH dehydrogenase subunit 4
ENSG00000115271	-1.59614	GCA	grancalcin
ENSG00000281181	-1.59987	ENSG00000281181
ENSG00000134339	-1.60167	SAA2	serum amyloid A2
ENSG00000117528	-1.60278	ABCD3	ATP binding cassette subfamily D member 3
ENSG00000137216	-1.6039	TMEM63B	transmembrane protein 63B
ENSG00000124222	-1.60547	STX16	syntaxin 16
ENSG00000228253	-1.60919	MT-ATP8	ATP synthase F0 subunit 8
ENSG00000198804	-1.60966	MT-CO1	cytochrome c oxidase subunit I
ENSG00000224259	-1.60998	LINC01133	long intergenic non-protein coding RNA 1133
ENSG00000029153	-1.61019	ARNTL2	aryl hydrocarbon receptor nuclear translocator like 2
ENSG00000158716	-1.61149	DUSP23	dual specificity phosphatase 23
ENSG00000240065	-1.61442	PSMB9	proteasome 20S subunit beta 9
ENSG00000164163	-1.61678	ABCE1	ATP binding cassette subfamily E member 1
ENSG00000176907	-1.61997	TCIM	transcriptional and immune response regulator
ENSG00000171711	-1.62047	DEFB4A	defensin beta 4A
ENSG00000210082	-1.62053	MT-RNR2	l-rRNA
ENSG00000198888	-1.62087	MT-ND1	NADH dehydrogenase subunit 1
ENSG00000172869	-1.62215	DMXL1	Dmx like 1
ENSG00000112992	-1.62456	NNT	nicotinamide nucleotide transhydrogenase
ENSG00000151348	-1.62581	EXT2	exostosin glycosyltransferase 2
ENSG00000234745	-1.62635	HLA-B	major histocompatibility complex, class I, B
ENSG00000157601	-1.62865	MX1	MX dynamin like GTPase 1
ENSG00000198938	-1.62893	MT-CO3	cytochrome c oxidase subunit III
ENSG00000130303	-1.63207	BST2	bone marrow stromal cell antigen 2
ENSG00000214194	-1.63316	SMIM30	small integral membrane protein 30
ENSG00000101132	-1.63363	PFDN4	prefoldin subunit 4
ENSG00000162545	-1.6346	CAMK2N1	calcium/calmodulin dependent protein kinase II inhibitor 1
ENSG00000173442	-1.64019	EHBP1L1	EH domain binding protein 1 like 1
ENSG00000164647	-1.64541	STEAP1	STEAP family member 1
ENSG00000125730	-1.64559	C3	complement C3
ENSG00000144369	-1.65051	FAM171B	family with sequence similarity 171 member B
ENSG00000124882	-1.65438	EREG	epiregulin
ENSG00000188372	-1.65456	ZP3	zona pellucida glycoprotein 3
ENSG00000198840	-1.65625	MT-ND3	NADH dehydrogenase subunit 3
ENSG00000180155	-1.65702	LYNX1	Ly6/neurotoxin 1
ENSG00000150054	-1.66007	MPP7	membrane palmitoylated protein 7
ENSG00000113615	-1.66842	SEC24A	SEC24 homolog A, COPII coat complex component
ENSG00000133812	-1.67206	SBF2	SET binding factor 2
ENSG00000116661	-1.67504	FBXO2	F-box protein 2
ENSG00000094963	-1.68116	FMO2	flavin containing dimethylaniline monoxygenase 2
ENSG00000172331	-1.68195	BPGM	bisphosphoglycerate mutase
ENSG00000273132	-1.68747	ENSG00000273132
ENSG00000212907	-1.69124	MT-ND4L	NADH dehydrogenase subunit 4L
ENSG00000166396	-1.69175	SERPINB7	serpin family B member 7
ENSG00000124107	-1.69456	SLPI	secretory leukocyte peptidase inhibitor
ENSG00000042445	-1.69508	RETSAT	retinol saturase
ENSG00000115594	-1.69534	IL1R1	interleukin 1 receptor type 1
ENSG00000115109	-1.69644	EPB41L5	erythrocyte membrane protein band 4.1 like 5
ENSG00000197045	-1.69714	GMFB	glia maturation factor beta
ENSG00000198865	-1.69717	CCDC152	coiled-coil domain containing 152
ENSG00000161055	-1.70112	SCGB3A1	secretoglobin family 3A member 1
ENSG00000103335	-1.7038	PIEZO1	piezo type mechanosensitive ion channel component 1
ENSG00000181588	-1.7099	MEX3D	mex-3 RNA binding family member D
ENSG00000159403	-1.7099	C1R	complement C1r
ENSG00000134352	-1.71424	IL6ST	interleukin 6 cytokine family signal transducer
ENSG00000070404	-1.72123	FSTL3	follistatin like 3
ENSG00000137965	-1.72218	IFI44	interferon induced protein 44
ENSG00000109321	-1.72884	AREG	amphiregulin
ENSG00000166670	-1.73563	MMP10	matrix metallopeptidase 10
ENSG00000169499	-1.73709	PLEKHA2	pleckstrin homology domain containing A2
ENSG00000204217	-1.74043	BMPR2	bone morphogenetic protein receptor type 2
ENSG00000135249	-1.74973	RINT1	RAD50 interactor 1
ENSG00000088766	-1.75232	CRLS1	cardiolipin synthase 1
ENSG00000137033	-1.75333	IL33	interleukin 33
ENSG00000066651	-1.75571	TRMT11	tRNA methyltransferase 11 homolog
ENSG00000142798	-1.7592	HSPG2	heparan sulfate proteoglycan 2
ENSG00000140379	-1.76202	BCL2A1	BCL2 related protein A1
ENSG00000185880	-1.76262	TRIM69	tripartite motif containing 69
ENSG00000119917	-1.78401	IFIT3	interferon induced protein with tetratricopeptide repeats 3
ENSG00000269028	-1.78495	MTRNR2L12	MT-RNR2 like 12
ENSG00000138660	-1.78848	AP1AR	adaptor related protein complex 1 associated regulatory protein
ENSG00000115525	-1.81026	ST3GAL5	ST3 beta-galactoside alpha-2,3-sialyltransferase 5
ENSG00000091136	-1.81143	LAMB1	laminin subunit beta 1
ENSG00000113594	-1.81387	LIFR	LIF receptor subunit alpha
ENSG00000213886	-1.81581	UBD	ubiquitin D
ENSG00000113070	-1.81959	HBEGF	heparin binding EGF like growth factor
ENSG00000163412	-1.83155	EIF4E3	eukaryotic translation initiation factor 4E family member 3
ENSG00000188641	-1.83318	DPYD	dihydropyrimidine dehydrogenase
ENSG00000184254	-1.83711	ALDH1A3	aldehyde dehydrogenase 1 family member A3
ENSG00000155393	-1.84634	HEATR3	HEAT repeat containing 3
ENSG00000284505	-1.8513	LYNX1-SLURP2	LYNX1-SLURP2 readthrough
ENSG00000118971	-1.8514	CCND2	cyclin D2
ENSG00000169429	-1.85415	CXCL8	C-X-C motif chemokine ligand 8
ENSG00000105825	-1.85646	TFPI2	tissue factor pathway inhibitor 2
ENSG00000125962	-1.86073	ARMCX5	armadillo repeat containing X-linked 5
ENSG00000102780	-1.86899	DGKH	diacylglycerol kinase eta
ENSG00000177257	-1.8706	DEFB4B	defensin beta 4B
ENSG00000118596	-1.87988	SLC16A7	solute carrier family 16 member 7
ENSG00000140694	-1.88204	PARN	poly(A)-specific ribonuclease
ENSG00000155304	-1.88529	HSPA13	heat shock protein family A (Hsp70) member 13
ENSG00000107551	-1.89082	RASSF4	Ras association domain family member 4
ENSG00000076706	-1.89172	MCAM	melanoma cell adhesion molecule
ENSG00000090612	-1.89603	ZNF268	zinc finger protein 268
ENSG00000163453	-1.89813	IGFBP7	insulin like growth factor binding protein 7
ENSG00000164308	-1.90583	ERAP2	endoplasmic reticulum aminopeptidase 2
ENSG00000106392	-1.90791	C1GALT1	core 1 synthase, glycoprotein-N-acetylgalactosamine 3-beta-galactosyltransferase 1
ENSG00000143190	-1.90868	POU2F1	POU class 2 homeobox 1
ENSG00000139725	-1.91391	RHOF	ras homolog family member F, filopodia associated
ENSG00000136688	-1.91488	IL36G	interleukin 36 gamma
ENSG00000138835	-1.91805	RGS3	regulator of G protein signaling 3
ENSG00000198793	-1.92594	MTOR	mechanistic target of rapamycin kinase
ENSG00000166225	-1.93008	FRS2	fibroblast growth factor receptor substrate 2
ENSG00000204923	-1.93045	FBXO48	F-box protein 48
ENSG00000196104	-1.9315	SPOCK3	SPARC (osteonectin), cwcv and kazal like domains proteoglycan 3
ENSG00000165238	-1.93217	WNK2	WNK lysine deficient protein kinase 2
ENSG00000127418	-1.93757	FGFRL1	fibroblast growth factor receptor like 1
ENSG00000117226	-1.94166	GBP3	guanylate binding protein 3
ENSG00000020577	-1.95575	SAMD4A	sterile alpha motif domain containing 4A
ENSG00000165949	-1.95701	IFI27	interferon alpha inducible protein 27
ENSG00000122691	-1.96153	TWIST1	twist family bHLH transcription factor 1
ENSG00000115221	-1.96346	ITGB6	integrin subunit beta 6
ENSG00000114251	-1.96762	WNT5A	Wnt family member 5A
ENSG00000019186	-1.96846	CYP24A1	cytochrome P450 family 24 subfamily A member 1
ENSG00000122420	-1.97288	PTGFR	prostaglandin F receptor
ENSG00000145723	-1.98166	GIN1	gypsy retrotransposon integrase 1
ENSG00000125703	-1.98854	ATG4C	autophagy related 4C cysteine peptidase
ENSG00000270629	-1.99374	NBPF14	NBPF member 14
ENSG00000108819	-1.99718	PPP1R9B	protein phosphatase 1 regulatory subunit 9B
ENSG00000198551	-1.9991	ZNF627	zinc finger protein 627
ENSG00000187608	-2.00332	ISG15	ISG15 ubiquitin like modifier
ENSG00000036549	-2.00501	ZZZ3	zinc finger ZZ-type containing 3
ENSG00000058091	-2.0072	CDK14	cyclin dependent kinase 14
ENSG00000107201	-2.02029	DDX58	DExD/H-box helicase 58
ENSG00000206337	-2.03157	HCP5	HLA complex P5
ENSG00000283992	-2.03763	SLURP2	secreted LY6/PLAUR domain containing 2
ENSG00000273259	-2.03797	ENSG00000273259	Nonsense mediated decay
ENSG00000149948	-2.04133	HMGA2	high mobility group AT-hook 2
ENSG00000196136	-2.06349	SERPINA3	serpin family A member 3
ENSG00000168874	-2.06898	ATOH8	atonal bHLH transcription factor 8
ENSG00000172403	-2.06922	SYNPO2	synaptopodin 2
ENSG00000076108	-2.07093	BAZ2A	bromodomain adjacent to zinc finger domain 2A
ENSG00000281453	-2.07359	TGFB2-OT1	TGFB2 overlapping transcript 1
ENSG00000123689	-2.08497	G0S2	G0/G1 switch 2
ENSG00000125257	-2.08601	ABCC4	ATP binding cassette subfamily C member 4
ENSG00000163083	-2.08673	INHBB	inhibin subunit beta B
ENSG00000139946	-2.10258	PELI2	pellino E3 ubiquitin protein ligase family member 2
ENSG00000162949	-2.10261	CAPN13	calpain 13
ENSG00000118762	-2.10456	PKD2	polycystin 2, transient receptor potential cation channel
ENSG00000003096	-2.10736	KLHL13	kelch like family member 13
ENSG00000198959	-2.11209	TGM2	transglutaminase 2
ENSG00000023445	-2.1262	BIRC3	baculoviral IAP repeat containing 3
ENSG00000179981	-2.12659	TSHZ1	teashirt zinc finger homeobox 1
ENSG00000109193	-2.13162	SULT1E1	sulfotransferase family 1E member 1
ENSG00000169035	-2.13368	KLK7	kallikrein related peptidase 7
ENSG00000100767	-2.14115	PAPLN	papilin, proteoglycan like sulfated glycoprotein
ENSG00000115008	-2.14514	IL1A	interleukin 1 alpha
ENSG00000182326	-2.14623	C1S	complement C1s
ENSG00000137673	-2.14774	MMP7	matrix metallopeptidase 7
ENSG00000125848	-2.14885	FLRT3	fibronectin leucine rich transmembrane protein 3
ENSG00000004766	-2.15389	VPS50	VPS50 subunit of EARP/GARPII complex
ENSG00000078687	-2.15469	TNRC6C	trinucleotide repeat containing adaptor 6C
ENSG00000123095	-2.1563	BHLHE41	basic helix-loop-helix family member e41
ENSG00000122862	-2.16257	SRGN	serglycin
ENSG00000168143	-2.16581	FAM83B	family with sequence similarity 83 member B
ENSG00000132434	-2.17515	LANCL2	LanC like 2
ENSG00000262714	-2.1778	ENSG00000262714
ENSG00000162636	-2.18412	FAM102B	family with sequence similarity 102 member B
ENSG00000172201	-2.19147	ID4	inhibitor of DNA binding 4, HLH protein
ENSG00000102243	-2.19773	VGLL1	vestigial like family member 1
ENSG00000137628	-2.20529	DDX60	DExD/H-box helicase 60
ENSG00000125845	-2.20646	BMP2	bone morphogenetic protein 2
ENSG00000005249	-2.22535	PRKAR2B	protein kinase cAMP-dependent type II regulatory subunit beta
ENSG00000122641	-2.24052	INHBA	inhibin subunit beta A
ENSG00000064042	-2.24278	LIMCH1	LIM and calponin homology domains 1
ENSG00000176208	-2.24335	ATAD5	ATPase family AAA domain containing 5
ENSG00000112941	-2.25422	TENT4A	terminal nucleotidyltransferase 4A
ENSG00000176396	-2.28644	EID2	EP300 interacting inhibitor of differentiation 2
ENSG00000286225	-2.291	ENSG00000286225
ENSG00000072071	-2.29989	ADGRL1	adhesion G protein-coupled receptor L1
ENSG00000137745	-2.3104	MMP13	matrix metallopeptidase 13
ENSG00000237807	-2.36673	LOC100507516	uncharacterized LOC100507516
ENSG00000273590	-2.47879	SMIM11B	small integral membrane protein 11B
ENSG00000155099	-2.52127	PIP4P2	phosphatidylinositol-4,5-bisphosphate 4-phosphatase 2
ENSG00000274012	-2.55844	RN7SL2	RNA component of signal recognition particle 7SL2
ENSG00000251247	-2.60669	ZNF345	zinc finger protein 345
ENSG00000236039	-2.63664	LINC02889	long intergenic non-protein coding RNA 2889
ENSG00000115414	-2.6438	FN1	fibronectin 1
ENSG00000152377	-2.65773	SPOCK1	SPARC (osteonectin), cwcv and kazal like domains proteoglycan 1
ENSG00000185634	-2.66316	SHC4	SHC adaptor protein 4
ENSG00000276168	-2.68771	RN7SL1	RNA component of signal recognition particle 7SL1
ENSG00000235169	-2.70214	SMIM1	small integral membrane protein 1 (Vel blood group)
ENSG00000186007	-2.70897	LEMD1	LEM domain containing 1
ENSG00000176971	-2.71803	FIBIN	fin bud initiation factor homolog
ENSG00000101003	-2.73795	GINS1	GINS complex subunit 1
ENSG00000138642	-2.76071	HERC6	HECT and RLD domain containing E3 ubiquitin protein ligase family member 6
ENSG00000268516	-2.77593	ZNF8-DT	ZNF8 divergent transcript
ENSG00000119138	-2.81308	KLF9	Kruppel like factor 9
ENSG00000123104	-2.88013	ITPR2	inositol 1,4,5-trisphosphate receptor type 2
ENSG00000166912	-3.00795	MTMR10	myotubularin related protein 10
ENSG00000125538	-3.03487	IL1B	interleukin 1 beta
ENSG00000126709	-3.09821	IFI6	interferon alpha inducible protein 6
ENSG00000137959	-3.17626	IFI44L	interferon induced protein 44 like
ENSG00000196730	-3.18005	DAPK1	death associated protein kinase 1
ENSG00000134321	-3.28223	RSAD2	radical S-adenosyl methionine domain containing 2
ENSG00000105641	-3.298	SLC5A5	solute carrier family 5 member 5
ENSG00000170775	-3.33074	GPR37	G protein-coupled receptor 37
ENSG00000171766	-3.40303	GATM	glycine amidinotransferase
ENSG00000286075	-3.44201	ENSG00000286075
ENSG00000021826	-3.48037	CPS1	carbamoyl-phosphate synthase 1
ENSG00000269713	-3.55872	NBPF9	NBPF member 9
ENSG00000187792	-3.89862	ZNF70	zinc finger protein 70
ENSG00000135596	-4.0286	MICAL1	microtubule associated monooxygenase, calponin and LIM domain containing 1
ENSG00000144810	-4.07568	COL8A1	collagen type VIII alpha 1 chain
ENSG00000255823	-4.13303	MTRNR2L8	MT-RNR2 like 8
ENSG00000241119	-4.17911	UGT1A9	UDP glucuronosyltransferase family 1 member A9
ENSG00000123610	-4.28914	TNFAIP6	TNF alpha induced protein 6
ENSG00000144815	-4.32395	NXPE3	neurexophilin and PC-esterase domain family member 3
ENSG00000165181	-4.32405	SHOC1	shortage in chiasmata 1
ENSG00000201098	-4.70253	RNY1	RNA, Ro60-associated Y1
ENSG00000258643	-4.73097	BCL2L2-PABPN1	BCL2L2-PABPN1 readthrough
ENSG00000176595	-4.83513	KBTBD11	kelch repeat and BTB domain containing 11
ENSG00000130203	-5.07018	APOE	apolipoprotein E
ENSG00000164400	-6.35352	CSF2	colony stimulating factor 2
ENSG00000166664	-6.46279	CHRFAM7A	CHRNA7 (exons 5-10) and FAM7A (exons A-E) fusion
ENSG00000138135	-6.85004	CH25H	cholesterol 25-hydroxylase
ENSG00000226007	-6.85084	ENSG00000226007
ENSG00000256262	-7.27661	USP30-AS1
ENSG00000148377	-8.2264	IDI2	isopentenyl-diphosphate delta isomerase 2
ENSG00000180626	-8.22782	ZNF594	zinc finger protein 594
ENSG00000257341	-14.142	ENSG00000257341
ENSG00000283189	-16.3465	ENSG00000283189

## Sheet: ST2
Additional table ST2. Shown are 56 significantly enriched canonical pathways (Fisher`s Exact test p-value < 0.05) associated with the set of 1262 regulated genes in the bro- ALI model following wood smoke exposure compared to sham. z-scores > 2 indicate activation, z-scores < -2 indicate inhibition. bro-ALI: normal bronchial mucosa model at air-liquid interface.
Ingenuity Canonical Pathways	-log(p-value)	z-score	Molecules
Sirtuin Signaling Pathway	4.3	2.2	ADAM10,ATG4C,ATG9B,ATP5PF,BPGM,CPS1,CXCL8,H1-0,H1-10,HIF1A,HSF1,IDH2,MAPK15,MT-ATP6,MT-CYB,MT-ND1,MT-ND2,MT-ND3,MT-ND4,MT-ND4L,MT-ND5,MTOR,NDUFA4,NDUFA4L2,NQO1,RBBP8,TIMM8B,TUBA1A,TUBA1B,TUBA4B,UCP2
IL-10 Signaling	3.7	2.065	AHR,BMP2,CCND1,CREB3,CREB3L1,HIF1A,HLA-A,HLA-B,HLA-C,HLA-F,IL1A,IL1B,IL1R1,IL33,IL36G,IL6ST,MTOR,PKM,STAT1
Granzyme A Signaling	3.57	1.155	FN1,H1-0,H1-10,IL1B,MT-ND1,MT-ND2,MT-ND3,MT-ND4,MT-ND4L,MT-ND5,NDUFA4,NDUFA4L2
Interferon Signaling	3.54	-2.828	IFI6,IFIT3,IFITM1,IFITM2,IFITM3,ISG15,MX1,STAT1
Oxidative Phosphorylation	3.47	-3.873	ATP5PF,COX7B,CYCS,MT-ATP6,MT-CO1,MT-CO2,MT-CO3,MT-CYB,MT-ND1,MT-ND2,MT-ND3,MT-ND4,MT-ND4L,MT-ND5,NDUFA4
Mitochondrial Dysfunction	3.12		ATP5PF,COX7B,CYCS,MT-ATP6,MT-CO1,MT-CO2,MT-CO3,MT-CYB,MT-ND1,MT-ND2,MT-ND3,MT-ND4,MT-ND4L,MT-ND5,NDUFA4,NDUFA4L2,PSENEN,RHOT2,UCP2
Role of Hypercytokinemia/hyperchemokinemia in the Pathogenesis of Influenza	3.01	-3.464	AREG,CXCL8,DDX58,IFIT3,IL1A,IL1B,IL33,IL36G,ISG15,MX1,RSAD2,STAT1
Glycolysis I	2.78	1.633	ALDOA,BPGM,ENO1,GPI,PFKL,PKM
Gluconeogenesis I	2.78	1.633	ALDOA,BPGM,ENO1,GPI,MDH1B,ME3
ID1 Signaling Pathway	2.67	-1.789	ATAD5,BMP2,BMPR2,CAV1,CCN2,CCND1,CDC20,CDKN1C,CHRFAM7A,FGFRL1,FN1,HIF1A,ID1,LCK,LIFR,MCAM,RAP1A,S100A9,TFAP2A,TGM2
Superpathway of Cholesterol Biosynthesis	2.61	0	DHCR24,DHCR7,EBP,IDI2,MVK,SQLE
LXR/RXR Activation	2.55	0.535	ABCG1,APOE,C3,CLU,IL1A,IL1B,IL1R1,IL33,IL36G,LYZ,S100A8,SAA1,SAA2,TF
Cholesterol Biosynthesis I	2.54	0	DHCR24,DHCR7,EBP,SQLE
Cholesterol Biosynthesis II (via 24,25-dihydrolanosterol)	2.54	0	DHCR24,DHCR7,EBP,SQLE
Cholesterol Biosynthesis III (via Desmosterol)	2.54	0	DHCR24,DHCR7,EBP,SQLE
Osteoarthritis Pathway	2.52	-2.5	BMP2,BMPR2,CREB3,CREB3L1,CXCL8,ELF3,FN1,FZD6,H19,HIF1A,IL1B,IL1R1,ITGAV,ITGB6,MMP10,MMP13,MTOR,PTHLH,RARRES2,S100A8,S100A9,TCF7
Caveolar-mediated Endocytosis Signaling	2.45		B2M,CAV1,CAVIN1,DNM2,HLA-A,HLA-B,HLA-C,HLA-F,ITGAV,ITGB6
Ceramide Biosynthesis	2.45		DEGS2,SPTSSA,SPTSSB
Role of IL-17A in Psoriasis	2.41	-2	CXCL8,DEFB4A/DEFB4B,S100A8,S100A9
Differential Regulation of Cytokine Production in Intestinal Epithelial Cells by IL-17A and IL-17F	2.35	-2.236	CSF2,DEFB1,DEFB4A/DEFB4B,IL1A,IL1B
Pyrimidine Deoxyribonucleotides De Novo Biosynthesis I	2.35	1.342	AK7,AK8,AK9,DUT,NME5
Phagosome Maturation	2.32		ATP6AP1,ATP6V1B2,B2M,DYNC2H1,DYNLRB2,GPAA1,HLA-A,HLA-B,HLA-C,HLA-F,STX16,TUBA1A,TUBA1B,TUBA4B,TUBB4B,TUBG1
Remodeling of Epithelial Adherens Junctions	2.24		ACTN4,DNM1L,DNM2,MAPRE3,MET,TUBA1A,TUBA1B,TUBB4B,TUBG1
Coronavirus Replication Pathway	2.23	2.646	IFITM1,IFITM2,IFITM3,TUBA1A,TUBA1B,TUBA4B,TUBB4B
Methylglyoxal Degradation I	2.16		HAGH,HAGHL
Glucocorticoid Receptor Signaling	2.08		B2M,CAV1,CDKN1C,CSF2,CXCL8,DNAH10,DNAH3,DNALI1,HLA-A,HLA-B,HLA-C,HLA-F,HSPA5,IL1A,IL1B,IL1R1,IL5RA,IL6ST,KRT13,KRT14,KRT17,KRT18,KRT23,KRT4,KRT8,MMP13,MT-ATP6,MT-CYB,MT-ND1,MT-ND2,MT-ND3,MT-ND4,MT-ND4L,MT-ND5,NDUFA4,NDUFA4L2,POLR2I,RAP1A,SLPI,SMARCA4,STAT1,YWHAH
Inhibition of Matrix Metalloproteases	1.95	1.342	ADAM10,HSPG2,MMP10,MMP13,MMP7,TFPI2
Antigen Presentation Pathway	1.95		B2M,HLA-A,HLA-B,HLA-C,HLA-F,PSMB9
Protein Ubiquitination Pathway	1.79		B2M,BIRC3,CDC20,DNAJB13,HLA-A,HLA-B,HLA-C,HLA-F,HSPA13,HSPA5,HSPB1,HSPH1,PSMB9,PSMC3,SMURF2,UBB,UBC,UBD,UBE2Q1,USP10,USP11,USP2
Histamine Degradation	1.75	0	ALDH1A3,ALDH3A1,ALDH3B1,HNMT
Acute Phase Response Signaling	1.7	-3.317	C1R,C1S,C3,FN1,IL1A,IL1B,IL1R1,IL33,IL36G,IL6ST,MTOR,RAP1A,SAA1,SAA2,SERPINA3,TF
MSP-RON Signaling In Cancer Cells Pathway	1.69	0	CCND1,CREB3,CREB3L1,ELF3,HIF1A,KLK12,KLK7,MET,MTOR,RAP1A,TCF7,TRIM24,YWHAH
Myo-inositol Biosynthesis	1.66		IMPA2,ISYNA1
Aryl Hydrocarbon Receptor Signaling	1.61	-2.121	AHR,ALDH1A3,ALDH3A1,ALDH3B1,CCND1,CCND2,CDK6,HSPB1,IL1A,IL1B,MGST1,NQO1,SMARCA4,TGM2
Role of IL-17F in Allergic Inflammatory Airway Diseases	1.58	-1.342	CREB3,CREB3L1,CSF2,CXCL8,IL1B,MMP13
Xenobiotic Metabolism AHR Signaling Pathway	1.58	-1	AHR,ALDH1A3,ALDH3A1,ALDH3B1,IL1A,IL1B,MGST1,NQO1,UGT1A9 (includes others)
Erythropoietin Signaling Pathway	1.55	0.258	BIRC3,CCND1,CCND2,CSF2,CXCL8,HBB,HIF1A,IL1A,IL1B,IL33,IL36G,ITPR2,MTOR,RAP1A,TNFSF10
Tumoricidal Function of Hepatic Natural Killer Cells	1.55		BID,CYCS,ENDOG,SRGN
Colanic Acid Building Blocks Biosynthesis	1.55		GFUS,GMPPB,GPI
Atherosclerosis Signaling	1.52		ALOX15,APOE,CLU,CXCL8,IL1A,IL1B,IL33,IL36G,LYZ,MMP13,PLAAT4,S100A8
Pulmonary Fibrosis Idiopathic Signaling Pathway	1.5	-2.858	ADAM10,AREG,BMPR2,CAV1,CCN2,CCND1,COL8A1,FGFRL1,FN1,FZD6,IL1B,IL6ST,ILK,ITGAV,ITGB6,MMP10,MMP13,MMP7,MTOR,MUC1,PMAIP1,RAP1A,TCF7,WNT5A
GDP-mannose Biosynthesis	1.5		GMPPB,GPI
Superpathway of Citrulline Metabolism	1.46		CPS1,LOC102724788/PRODH,OAT
Docosahexaenoic Acid (DHA) Signaling	1.43		ALOX15,BCL2A1,BID,CYCS,IL1B
Toll-like Receptor Signaling	1.43	-2.236	IL1A,IL1B,IL33,IL36G,IRAK3,UBB,UBC,UBD
ILK Signaling	1.41	-0.535	ACTN4,BMP2,CCND1,CREB3,CREB3L1,FN1,HIF1A,ILK,ITGB6,KRT18,MTOR,MUC1,PPP2CB,PPP2R1A,RHOF,RHOT2
Granzyme B Signaling	1.39		BID,CYCS,ENDOG
Nicotine Degradation II	1.37	-0.378	CYP2S1,CYP4B1,CYP4X1,EXT2,FMO2,UGT1A9 (includes others),UGT2A1
Thioredoxin Pathway	1.37		SELENOT,TXN
Hepatic Fibrosis Signaling Pathway	1.36	-2.2	BMPR2,CALM1 (includes others),CCN2,CCND1,CREB3,CREB3L1,CXCL8,FZD6,GNAI1,HIF1A,IL1A,IL1B,IL1R1,IL33,IL36G,IRAK3,ITGAV,ITGB6,KLF9,MMP13,MTOR,PRKAR2B,RAP1A,RHOF,RHOT2,TCF7,TF,TRPM7,WNT5A
Role Of Chondrocytes In Rheumatoid Arthritis Signaling Pathway	1.35	-2.887	CXCL8,FN1,IL1A,IL1B,IL1R1,IL33,IL36G,IL6ST,MMP10,MMP13,MMP7,MTOR
FXR/RXR Activation	1.34		APOE,C3,CLU,IL1A,IL1B,IL33,IL36G,SAA1,SAA2,SLC51B,TF
Granulocyte Adhesion and Diapedesis	1.34		CCL15,CKLF,CLDN1,CLDN3,CLDN4,CXCL8,GNAI1,IL1A,IL1B,IL1R1,IL33,IL36G,MMP10,MMP13,MMP7
BEX2 Signaling Pathway	1.32	-0.707	CCND1,HIF1A,ITGB6,LGALS1,MTOR,PPP2CB,PPP2R1A,TCF7
Role of Cytokines in Mediating Communication between Immune Cells	1.32		CSF2,CXCL8,IL1A,IL1B,IL33,IL36G
Clathrin-mediated Endocytosis Signaling	1.3		AP1G2,APOE,CLU,DNM1L,DNM2,ITGB6,LYZ,MET,RAB11B,RAB4A,S100A8,TF,UBB,UBC,UBD,WASL

## Sheet: ST3
Additional table ST3. List of regulated genes (total: 329; p ≤ 0.01 compared to sham) in the bro-ALI-CB model following wood smoke exposure. 141 genes were up-regulated and 188 were down-regulated. bro-ALI: normal bronchial mucosa model at air-liquid interface; bro-ALI-CB: chronic bronchitis-like bronchial mucosa model.
Ensembl gene ID	Linear fold change (wood smoke vs. sham)	Symbol or ID	Description
ENSG00000253485	5.59075	PCDHGA5	protocadherin gamma subfamily A, 5
ENSG00000187479	4.76724	C11orf96	chromosome 11 open reading frame 96
ENSG00000169203	4.17238	NPIPB12	nuclear pore complex interacting protein family member B12
ENSG00000267365	3.9606	KCNJ2-AS1	KCNJ2 antisense RNA 1
ENSG00000285000	3.72145	ENSG00000285000
ENSG00000287600	3.65189	ENSG00000287600
ENSG00000259132	3.43852	ENSG00000259132
ENSG00000263956	3.30942	NBPF11	NBPF member 11
ENSG00000276289	2.88012	KCNE1B	potassium voltage-gated channel subfamily E regulatory subunit 1B
ENSG00000248592	2.67059	STIMATE-MUSTN1	STIMATE-MUSTN1 readthrough
ENSG00000259171	2.43594	ENSG00000259171
ENSG00000114656	2.39979	CFAP92	cilia and flagella associated protein 92 (putative)
ENSG00000184702	2.33757	SEPTIN5	septin 5
ENSG00000243943	2.27651	ZNF512	zinc finger protein 512
ENSG00000186329	2.27183	TMEM212	transmembrane protein 212
ENSG00000189157	2.25528	FAM47E	family with sequence similarity 47 member E
ENSG00000170373	2.22875	CST1	cystatin SN
ENSG00000111215	2.18334	PRR4	proline rich 4
ENSG00000197136	2.05934	PCNX3	pecanex 3
ENSG00000251503	2.02776	CENPS-CORT	CENPS-CORT readthrough
ENSG00000105298	2.02298	CACTIN	cactin, spliceosome C complex subunit
ENSG00000179914	1.99411	ITLN1	intelectin 1
ENSG00000111602	1.95867	TIMELESS	timeless circadian regulator
ENSG00000261771	1.94062	DNAAF4-CCPG1	DNAAF4-CCPG1 readthrough (NMD candidate)
ENSG00000222046	1.93564	DCDC2B	doublecortin domain containing 2B
ENSG00000144134	1.91161	RABL2A	RAB, member of RAS oncogene family like 2A
ENSG00000104643	1.8867	MTMR9	myotubularin related protein 9
ENSG00000136828	1.88308	RALGPS1	Ral GEF with PH domain and SH3 binding motif 1
ENSG00000160472	1.87282	TMEM190	transmembrane protein 190
ENSG00000132740	1.86979	IGHMBP2	immunoglobulin mu DNA binding protein 2
ENSG00000215182	1.83176	MUC5AC	mucin 5AC, oligomeric mucus/gel-forming
ENSG00000169126	1.80056	ODAD2	outer dynein arm docking complex subunit 2
ENSG00000230062	1.80025	ANKRD66	ankyrin repeat domain 66
ENSG00000154099	1.79933	DNAAF1	dynein axonemal assembly factor 1
ENSG00000268628	1.77944	ENSG00000268628
ENSG00000163576	1.76125	EFHB	EF-hand domain family member B
ENSG00000173627	1.74274	APOBEC4	apolipoprotein B mRNA editing enzyme catalytic polypeptide like 4
ENSG00000181220	1.74166	ZNF746	zinc finger protein 746
ENSG00000164953	1.734	TMEM67	transmembrane protein 67
ENSG00000197748	1.70996	CFAP43	cilia and flagella associated protein 43
ENSG00000116117	1.69693	PARD3B	par-3 family cell polarity regulator beta
ENSG00000157423	1.69329	HYDIN	HYDIN axonemal central pair apparatus protein
ENSG00000096093	1.68798	EFHC1	EF-hand domain containing 1
ENSG00000140481	1.66767	CCDC33	coiled-coil domain containing 33
ENSG00000101493	1.66105	ZNF516	zinc finger protein 516
ENSG00000202198	1.65894	RN7SK	RNA component of 7SK nuclear ribonucleoprotein
ENSG00000188396	1.65663	DYNLT4	dynein light chain Tctex-type 4
ENSG00000171533	1.65196	MAP6	microtubule associated protein 6
ENSG00000095596	1.64403	CYP26A1	cytochrome P450 family 26 subfamily A member 1
ENSG00000102780	1.63877	DGKH	diacylglycerol kinase eta
ENSG00000167646	1.63536	DNAAF3	dynein axonemal assembly factor 3
ENSG00000287059	1.62329	ENSG00000287059
ENSG00000055483	1.60213	USP36	ubiquitin specific peptidase 36
ENSG00000137098	1.59754	SPAG8	sperm associated antigen 8
ENSG00000231621	1.59343	ANKRD44-AS1	ANKRD44 antisense RNA 1
ENSG00000188523	1.58861	CFAP77	cilia and flagella associated protein 77
ENSG00000162004	1.56579	CCDC78	coiled-coil domain containing 78
ENSG00000135766	1.56305	EGLN1	egl-9 family hypoxia inducible factor 1
ENSG00000147642	1.55516	SYBU	syntabulin
ENSG00000196476	1.54618	C20orf96	chromosome 20 open reading frame 96
ENSG00000139436	1.54365	GIT2	GIT ArfGAP 2
ENSG00000120471	1.53644	TP53AIP1	tumor protein p53 regulated apoptosis inducing protein 1
ENSG00000101333	1.52331	PLCB4	phospholipase C beta 4
ENSG00000158428	1.52044	CATIP	ciliogenesis associated TTC17 interacting protein
ENSG00000196914	1.50867	ARHGEF12	Rho guanine nucleotide exchange factor 12
ENSG00000111834	1.50497	RSPH4A	radial spoke head component 4A
ENSG00000157856	1.49998	DRC1	dynein regulatory complex subunit 1
ENSG00000177646	1.49832	ACAD9	acyl-CoA dehydrogenase family member 9
ENSG00000167920	1.49196	KRT10-AS1	KRT10 antisense RNA 1
ENSG00000275395	1.48444	FCGBP	Fc fragment of IgG binding protein
ENSG00000133026	1.48431	MYH10	myosin heavy chain 10
ENSG00000183346	1.48427	CABCOCO1	ciliary associated calcium binding coiled-coil 1
ENSG00000117983	1.47346	MUC5B	mucin 5B, oligomeric mucus/gel-forming
ENSG00000013441	1.47184	CLK1	CDC like kinase 1
ENSG00000179813	1.45649	FAM216B	family with sequence similarity 216 member B
ENSG00000115661	1.45488	STK16	serine/threonine kinase 16
ENSG00000153347	1.44882	FAM81B	family with sequence similarity 81 member B
ENSG00000110697	1.44657	PITPNM1	phosphatidylinositol transfer protein membrane associated 1
ENSG00000198700	1.44295	IPO9	importin 9
ENSG00000118096	1.44142	IFT46	intraflagellar transport 46
ENSG00000166592	1.43451	RRAD	RRAD, Ras related glycolysis inhibitor and calcium channel regulator
ENSG00000152611	1.434	CAPSL	calcyphosine like
ENSG00000125850	1.43275	OVOL2	ovo like zinc finger 2
ENSG00000092850	1.43037	TEKT2	tektin 2
ENSG00000185681	1.42941	MORN5	MORN repeat containing 5
ENSG00000100503	1.42853	NIN	ninein
ENSG00000103540	1.42196	CCP110	centriolar coiled-coil protein 110
ENSG00000166340	1.41088	TPP1	tripeptidyl peptidase 1
ENSG00000198833	1.40883	UBE2J1	ubiquitin conjugating enzyme E2 J1
ENSG00000188817	1.40779	SNTN	sentan, cilia apical structure protein
ENSG00000228723	1.40388	SRGAP3-AS2	SRGAP3 antisense RNA 2
ENSG00000186471	1.3992	AKAP14	A-kinase anchoring protein 14
ENSG00000181143	1.39608	MUC16	mucin 16, cell surface associated
ENSG00000145335	1.39157	SNCA	synuclein alpha
ENSG00000142973	1.38452	CYP4B1	cytochrome P450 family 4 subfamily B member 1
ENSG00000103194	1.37198	USP10	ubiquitin specific peptidase 10
ENSG00000138434	1.36711	ITPRID2	ITPR interacting domain containing 2
ENSG00000160188	1.36695	RSPH1	radial spoke head component 1
ENSG00000175279	1.36244	CENPS	centromere protein S
ENSG00000124535	1.35552	WRNIP1	WRN helicase interacting protein 1
ENSG00000198157	1.35399	HMGN5	high mobility group nucleosome binding domain 5
ENSG00000157613	1.34032	CREB3L1	cAMP responsive element binding protein 3 like 1
ENSG00000258752	1.33801	ENSG00000258752
ENSG00000205084	1.32788	TMEM231	transmembrane protein 231
ENSG00000164972	1.32559	C9orf24	chromosome 9 open reading frame 24
ENSG00000006831	1.32487	ADIPOR2	adiponectin receptor 2
ENSG00000277639	1.32001	LOC105371267	p53-regulated lncRNA 1
ENSG00000183323	1.31925	CCDC125	coiled-coil domain containing 125
ENSG00000215217	1.31817	C5orf49	chromosome 5 open reading frame 49
ENSG00000178209	1.31425	PLEC	plectin
ENSG00000174132	1.31285	FAM174A	family with sequence similarity 174 member A
ENSG00000105647	1.31017	PIK3R2	phosphoinositide-3-kinase regulatory subunit 2
ENSG00000127324	1.3099	TSPAN8	tetraspanin 8
ENSG00000124215	1.29949	CDH26	cadherin 26
ENSG00000163040	1.29894	CCDC74A	coiled-coil domain containing 74A
ENSG00000161905	1.29141	ALOX15	arachidonate 15-lipoxygenase
ENSG00000213463	1.28762	SYNJ2BP	synaptojanin 2 binding protein
ENSG00000054654	1.28263	SYNE2	spectrin repeat containing nuclear envelope protein 2
ENSG00000117399	1.28237	CDC20	cell division cycle 20
ENSG00000188931	1.28226	CFAP126	cilia and flagella associated protein 126
ENSG00000118689	1.2784	FOXO3	forkhead box O3
ENSG00000070761	1.27791	CFAP20	cilia and flagella associated protein 20
ENSG00000172301	1.27682	COPRS	coordinator of PRMT5 and differentiation stimulator
ENSG00000145491	1.2736	ROPN1L	rhophilin associated tail protein 1 like
ENSG00000124237	1.27272	C20orf85	chromosome 20 open reading frame 85
ENSG00000137691	1.27097	CFAP300	cilia and flagella associated protein 300
ENSG00000101182	1.2683	PSMA7	proteasome 20S subunit alpha 7
ENSG00000130723	1.26232	ENSG00000130723
ENSG00000182670	1.26197	TTC3	tetratricopeptide repeat domain 3
ENSG00000105519	1.25972	CAPS	calcyphosine
ENSG00000167136	1.25626	ENDOG	endonuclease G
ENSG00000070214	1.25554	SLC44A1	solute carrier family 44 member 1
ENSG00000100360	1.24627	IFT27	intraflagellar transport 27
ENSG00000163344	1.24612	PMVK	phosphomevalonate kinase
ENSG00000147400	1.24606	CETN2	centrin 2
ENSG00000159713	1.24456	TPPP3	tubulin polymerization promoting protein family member 3
ENSG00000109586	1.23943	GALNT7	polypeptide N-acetylgalactosaminyltransferase 7
ENSG00000141367	1.22637	CLTC	clathrin heavy chain
ENSG00000185499	1.21548	MUC1	mucin 1, cell surface associated
ENSG00000090273	1.21181	NUDC	nuclear distribution C, dynein complex regulator
ENSG00000120694	1.19331	HSPH1	heat shock protein family H (Hsp110) member 1
ENSG00000177733	-1.16563	HNRNPA0	heterogeneous nuclear ribonucleoprotein A0
ENSG00000149806	-1.18823	FAU	FAU ubiquitin like and ribosomal protein S30 fusion
ENSG00000197956	-1.18985	S100A6	S100 calcium binding protein A6
ENSG00000163682	-1.19115	RPL9	ribosomal protein L9
ENSG00000127184	-1.19425	COX7C	cytochrome c oxidase subunit 7C
ENSG00000129515	-1.19909	SNX6	sorting nexin 6
ENSG00000111275	-1.19934	ALDH2	aldehyde dehydrogenase 2 family member
ENSG00000198918	-1.20154	RPL39	ribosomal protein L39
ENSG00000228474	-1.20221	OST4	oligosaccharyltransferase complex subunit 4, non-catalytic
ENSG00000229117	-1.20442	RPL41	ribosomal protein L41
ENSG00000163319	-1.20842	MRPS18C	mitochondrial ribosomal protein S18C
ENSG00000106028	-1.20873	SSBP1	single stranded DNA binding protein 1
ENSG00000114391	-1.20994	RPL24	ribosomal protein L24
ENSG00000164258	-1.2106	NDUFS4	NADH:ubiquinone oxidoreductase subunit S4
ENSG00000117362	-1.21214	APH1A	aph-1 homolog A, gamma-secretase subunit
ENSG00000161970	-1.21218	RPL26	ribosomal protein L26
ENSG00000125534	-1.21244	PPDPF	pancreatic progenitor cell differentiation and proliferation factor
ENSG00000173432	-1.21394	SAA1	serum amyloid A1
ENSG00000100902	-1.21433	PSMA6	proteasome 20S subunit alpha 6
ENSG00000130255	-1.21734	RPL36	ribosomal protein L36
ENSG00000166441	-1.21745	RPL27A	ribosomal protein L27a
ENSG00000103490	-1.21973	PYCARD	PYD and CARD domain containing
ENSG00000169905	-1.22036	TOR1AIP2	torsin 1A interacting protein 2
ENSG00000156482	-1.22331	RPL30	ribosomal protein L30
ENSG00000241343	-1.22398	RPL36A	ribosomal protein L36a
ENSG00000154518	-1.22443	ATP5MC3	ATP synthase membrane subunit c locus 3
ENSG00000213639	-1.22511	PPP1CB	protein phosphatase 1 catalytic subunit beta
ENSG00000189171	-1.22579	S100A13	S100 calcium binding protein A13
ENSG00000146386	-1.22851	ABRACL	ABRA C-terminal like
ENSG00000150316	-1.2287	CWC15	CWC15 spliceosome associated protein homolog
ENSG00000137033	-1.22871	IL33	interleukin 33
ENSG00000161654	-1.23079	LSM12	LSM12 homolog
ENSG00000182899	-1.23104	RPL35A	ribosomal protein L35a
ENSG00000111843	-1.23149	TMEM14C	transmembrane protein 14C
ENSG00000177600	-1.23404	RPLP2	ribosomal protein lateral stalk subunit P2
ENSG00000021355	-1.23654	SERPINB1	serpin family B member 1
ENSG00000177879	-1.23847	AP3S1	adaptor related protein complex 3 subunit sigma 1
ENSG00000241553	-1.23881	ARPC4	actin related protein 2/3 complex subunit 4
ENSG00000265190	-1.23937	ANXA8	annexin A8
ENSG00000100644	-1.24057	HIF1A	hypoxia inducible factor 1 subunit alpha
ENSG00000130313	-1.24215	PGLS	6-phosphogluconolactonase
ENSG00000232119	-1.24231	MCTS1	MCTS1 re-initiation and release factor
ENSG00000125691	-1.24373	RPL23	ribosomal protein L23
ENSG00000213977	-1.24396	TAX1BP3	Tax1 binding protein 3
ENSG00000181924	-1.2457	COA4	cytochrome c oxidase assembly factor 4 homolog
ENSG00000174780	-1.24717	SRP72	signal recognition particle 72
ENSG00000112096	-1.24855	SOD2	superoxide dismutase 2
ENSG00000124802	-1.25101	EEF1E1	eukaryotic translation elongation factor 1 epsilon 1
ENSG00000203875	-1.25235	SNHG5	small nucleolar RNA host gene 5
ENSG00000034510	-1.25316	TMSB10	thymosin beta 10
ENSG00000176731	-1.25595	RBIS	ribosomal biogenesis factor
ENSG00000188846	-1.25909	RPL14	ribosomal protein L14
ENSG00000234741	-1.25969	GAS5	growth arrest specific 5
ENSG00000170027	-1.26018	YWHAG	tyrosine 3-monooxygenase/tryptophan 5-monooxygenase activation protein gamma
ENSG00000112651	-1.26144	MRPL2	mitochondrial ribosomal protein L2
ENSG00000186468	-1.26153	RPS23	ribosomal protein S23
ENSG00000163584	-1.26249	RPL22L1	ribosomal protein L22 like 1
ENSG00000171858	-1.26542	RPS21	ribosomal protein S21
ENSG00000143947	-1.26798	RPS27A	ribosomal protein S27a
ENSG00000125870	-1.26829	SNRPB2	small nuclear ribonucleoprotein polypeptide B2
ENSG00000163739	-1.26837	CXCL1	C-X-C motif chemokine ligand 1
ENSG00000233927	-1.26858	RPS28	ribosomal protein S28
ENSG00000144566	-1.26882	RAB5A	RAB5A, member RAS oncogene family
ENSG00000134265	-1.27732	NAPG	NSF attachment protein gamma
ENSG00000172062	-1.27807	SMN1	survival of motor neuron 1, telomeric
ENSG00000104067	-1.28024	TJP1	tight junction protein 1
ENSG00000134108	-1.28113	ARL8B	ADP ribosylation factor like GTPase 8B
ENSG00000121073	-1.28212	SLC35B1	solute carrier family 35 member B1
ENSG00000143556	-1.28223	S100A7	S100 calcium binding protein A7
ENSG00000138430	-1.28708	OLA1	Obg like ATPase 1
ENSG00000121552	-1.28787	CSTA	cystatin A
ENSG00000177410	-1.28814	ZFAS1	ZNFX1 antisense RNA 1
ENSG00000204054	-1.28927	LINC00963
ENSG00000109270	-1.29416	LAMTOR3	late endosomal/lysosomal adaptor, MAPK and MTOR activator 3
ENSG00000138382	-1.29887	METTL5	methyltransferase 5, N6-adenosine
ENSG00000099977	-1.29902	DDT	D-dopachrome tautomerase
ENSG00000072803	-1.30286	FBXW11	F-box and WD repeat domain containing 11
ENSG00000169604	-1.30414	ANTXR1	ANTXR cell adhesion molecule 1
ENSG00000173933	-1.30683	RBM4	RNA binding motif protein 4
ENSG00000213741	-1.31149	RPS29	ribosomal protein S29
ENSG00000196754	-1.31244	S100A2	S100 calcium binding protein A2
ENSG00000134086	-1.31281	VHL	von Hippel-Lindau tumor suppressor
ENSG00000140416	-1.31341	TPM1	tropomyosin 1
ENSG00000134419	-1.31415	RPS15A	ribosomal protein S15a
ENSG00000092531	-1.32467	SNAP23	synaptosome associated protein 23
ENSG00000243509	-1.32581	TNFRSF6B	TNF receptor superfamily member 6b
ENSG00000134755	-1.32644	DSC2	desmocollin 2
ENSG00000196369	-1.32793	SRGAP2B	SLIT-ROBO Rho GTPase activating protein 2B
ENSG00000131979	-1.32856	GCH1	GTP cyclohydrolase 1
ENSG00000115919	-1.33052	KYNU	kynureninase
ENSG00000066379	-1.33548	POLR1H	RNA polymerase I subunit H
ENSG00000164967	-1.33672	RPP25L	ribonuclease P/MRP subunit p25 like
ENSG00000120675	-1.33677	DNAJC15	DnaJ heat shock protein family (Hsp40) member C15
ENSG00000139372	-1.33868	TDG	thymine DNA glycosylase
ENSG00000166920	-1.34001	C15orf48	chromosome 15 open reading frame 48
ENSG00000148346	-1.3412	LCN2	lipocalin 2
ENSG00000197353	-1.3433	LYPD2	LY6/PLAUR domain containing 2
ENSG00000084090	-1.34374	STARD7	StAR related lipid transfer domain containing 7
ENSG00000141385	-1.34722	AFG3L2	AFG3 like matrix AAA peptidase subunit 2
ENSG00000135480	-1.35428	KRT7	keratin 7
ENSG00000120053	-1.36072	GOT1	glutamic-oxaloacetic transaminase 1
ENSG00000186184	-1.36178	POLR1D	RNA polymerase I and III subunit D
ENSG00000115221	-1.36525	ITGB6	integrin subunit beta 6
ENSG00000166471	-1.36835	TMEM41B	transmembrane protein 41B
ENSG00000110719	-1.36843	TCIRG1	T cell immune regulator 1, ATPase H+ transporting V0 subunit a3
ENSG00000124102	-1.36869	PI3	peptidase inhibitor 3
ENSG00000171109	-1.36978	MFN1	mitofusin 1
ENSG00000182400	-1.37343	TRAPPC6B	trafficking protein particle complex subunit 6B
ENSG00000125954	-1.37373	CHURC1-FNTB	CHURC1-FNTB readthrough
ENSG00000187554	-1.37404	TLR5	toll like receptor 5
ENSG00000150054	-1.37589	MPP7	membrane palmitoylated protein 7
ENSG00000115875	-1.37842	SRSF7	serine and arginine rich splicing factor 7
ENSG00000177257	-1.37858	DEFB4B	defensin beta 4B
ENSG00000100445	-1.38212	SDR39U1	short chain dehydrogenase/reductase family 39U member 1
ENSG00000111445	-1.3872	RFC5	replication factor C subunit 5
ENSG00000217930	-1.38954	PAM16	presequence translocase associated motor 16
ENSG00000157514	-1.3923	TSC22D3	TSC22 domain family member 3
ENSG00000112559	-1.39758	MDFI	MyoD family inhibitor
ENSG00000128283	-1.39891	CDC42EP1	CDC42 effector protein 1
ENSG00000130725	-1.40062	UBE2M	ubiquitin conjugating enzyme E2 M
ENSG00000171711	-1.40092	DEFB4A	defensin beta 4A
ENSG00000124225	-1.40218	PMEPA1	prostate transmembrane protein, androgen induced 1
ENSG00000125347	-1.40733	IRF1	interferon regulatory factor 1
ENSG00000144802	-1.40803	NFKBIZ	NFKB inhibitor zeta
ENSG00000241127	-1.40808	YAE1	YAE1 maturation factor of ABCE1
ENSG00000125968	-1.41391	ID1	inhibitor of DNA binding 1, HLH protein
ENSG00000158092	-1.41561	NCK1	NCK adaptor protein 1
ENSG00000124596	-1.42321	OARD1	O-acyl-ADP-ribose deacylase 1
ENSG00000198498	-1.42723	TMA16	translation machinery associated 16 homolog
ENSG00000187583	-1.42808	PLEKHN1	pleckstrin homology domain containing N1
ENSG00000100575	-1.43036	TIMM9	translocase of inner mitochondrial membrane 9
ENSG00000185201	-1.43517	IFITM2	interferon induced transmembrane protein 2
ENSG00000163220	-1.443	S100A9	S100 calcium binding protein A9
ENSG00000204899	-1.44521	MZT1	mitotic spindle organizing protein 1
ENSG00000142089	-1.46777	IFITM3	interferon induced transmembrane protein 3
ENSG00000140835	-1.46871	CHST4	carbohydrate sulfotransferase 4
ENSG00000005156	-1.47105	LIG3	DNA ligase 3
ENSG00000152620	-1.47314	NADK2	NAD kinase 2, mitochondrial
ENSG00000165417	-1.47817	GTF2A1	general transcription factor IIA subunit 1
ENSG00000118263	-1.48295	KLF7	Kruppel like factor 7
ENSG00000235989	-1.49192	MORC2-AS1	MORC2 antisense RNA 1
ENSG00000258175	-1.50466	LINC02300
ENSG00000188483	-1.50777	IER5L	immediate early response 5 like
ENSG00000188372	-1.51635	ZP3	zona pellucida glycoprotein 3
ENSG00000185885	-1.5179	IFITM1	interferon induced transmembrane protein 1
ENSG00000115415	-1.52297	STAT1	signal transducer and activator of transcription 1
ENSG00000161055	-1.52467	SCGB3A1	secretoglobin family 3A member 1
ENSG00000255031	-1.53004	ENSG00000255031
ENSG00000143546	-1.54023	S100A8	S100 calcium binding protein A8
ENSG00000148344	-1.55007	PTGES	prostaglandin E synthase
ENSG00000175315	-1.55419	CST6	cystatin E/M
ENSG00000100097	-1.55436	LGALS1	galectin 1
ENSG00000101311	-1.56762	FERMT1	FERM domain containing kindlin 1
ENSG00000025708	-1.5966	TYMP	thymidine phosphorylase
ENSG00000176907	-1.63748	TCIM	transcriptional and immune response regulator
ENSG00000089486	-1.6807	CDIP1	cell death inducing p53 target 1
ENSG00000198799	-1.69517	LRIG2	leucine rich repeats and immunoglobulin like domains 2
ENSG00000285830	-1.7856	ENSG00000285830
ENSG00000026950	-1.79011	BTN3A1	butyrophilin subfamily 3 member A1
ENSG00000261684	-1.79649	ENSG00000261684
ENSG00000284505	-1.80665	LYNX1-SLURP2	LYNX1-SLURP2 readthrough
ENSG00000129480	-1.85649	DTD2	D-aminoacyl-tRNA deacylase 2
ENSG00000135631	-1.87758	RAB11FIP5	RAB11 family interacting protein 5
ENSG00000182326	-1.90667	C1S	complement C1s
ENSG00000100985	-1.91079	MMP9	matrix metallopeptidase 9
ENSG00000137628	-2.02363	DDX60	DExD/H-box helicase 60
ENSG00000264019	-2.09248	ENSG00000264019
ENSG00000108963	-2.10901	DPH1	diphthamide biosynthesis 1
ENSG00000115414	-2.10966	FN1	fibronectin 1
ENSG00000128694	-2.13337	OSGEPL1	O-sialoglycoprotein endopeptidase like 1
ENSG00000188505	-2.14183	NCCRP1	NCCRP1, F-box associated domain containing
ENSG00000187608	-2.20143	ISG15	ISG15 ubiquitin like modifier
ENSG00000130234	-2.26846	ACE2	angiotensin converting enzyme 2
ENSG00000061656	-2.2816	SPAG4	sperm associated antigen 4
ENSG00000084731	-2.28805	KIF3C	kinesin family member 3C
ENSG00000015479	-2.32129	MATR3	matrin 3
ENSG00000206337	-2.44388	HCP5	HLA complex P5
ENSG00000197937	-2.48443	ZNF347	zinc finger protein 347
ENSG00000154764	-2.64393	WNT7A	Wnt family member 7A
ENSG00000178386	-2.84581	ZNF223	zinc finger protein 223
ENSG00000165949	-3.11745	IFI27	interferon alpha inducible protein 27
ENSG00000135253	-3.39512	KCP	kielin cysteine rich BMP regulator
ENSG00000187796	-3.50073	CARD9	caspase recruitment domain family member 9
ENSG00000268975	-3.51892	MIA-RAB4B
ENSG00000243960	-4.3129	ENSG00000243960
ENSG00000137959	-6.02051	IFI44L	interferon induced protein 44 like
ENSG00000126709	-6.24144	IFI6	interferon alpha inducible protein 6
ENSG00000277701	-6.61939	ENSG00000277701

## Sheet: ST4
Additional table ST4. Shown are 36 significantly enriched canonical pathways (Fisher`s Exact test p-value < 0.05) associated with the set of 329 regulated genes in the bro- ALI-CB model following wood smoke exposure compared to sham. z-scores > 2 indicate activation, z-scores < -2 indicate inhibition. bro-ALI: normal bronchial mucosa model at air-liquid interface; bro-ALI-CB: chronic bronchitis-l…
Ingenuity Canonical Pathways	-log(p-value)	z-score	Molecules
EIF2 Signaling	13.6	-3.5	FAU,PIK3R2,PPP1CB,RPL14,RPL22L1,RPL23,RPL24,RPL26,RPL27A,RPL30,RPL35A,RPL36,RPL36A,RPL39,RPL41,RPL9,RPLP2,RPS15A,RPS21,RPS23,RPS27A,RPS28,RPS29
Interferon Signaling	6.5	-2.646	IFI6,IFITM1,IFITM2,IFITM3,IRF1,ISG15,STAT1
Role of IL-17A in Psoriasis	6.22	-2.236	CXCL1,DEFB4A/DEFB4B,S100A7,S100A8,S100A9
Coronavirus Pathogenesis Pathway	4.16	2.111	ACE2,FAU,HIF1A,PYCARD,RPS15A,RPS21,RPS23,RPS27A,RPS28,RPS29,STAT1
Regulation of eIF4 and p70S6K Signaling	3.25		FAU,ITGB6,PIK3R2,RPS15A,RPS21,RPS23,RPS27A,RPS28,RPS29
Protein Ubiquitination Pathway	3.06		CDC20,DNAJC15,HSPH1,PSMA6,PSMA7,RPS27A,UBE2J1,UBE2M,USP10,USP36,VHL
ILK Signaling	2.93	-0.378	CREB3L1,FN1,HIF1A,ITGB6,MMP9,MUC1,MYH10,PIK3R2,TMSB10/TMSB4X
IL-17A Signaling in Airway Cells	2.77		CXCL1,DEFB4A/DEFB4B,MUC5AC,MUC5B,PIK3R2
mTOR Signaling	2.74		FAU,HIF1A,PIK3R2,RPS15A,RPS21,RPS23,RPS27A,RPS28,RPS29
Coronavirus Replication Pathway	2.59	1	ACE2,IFITM1,IFITM2,IFITM3
IL-17 Signaling	2.54	-0.707	CXCL1,DEFB4A/DEFB4B,IL33,LCN2,MMP9,MUC5AC,MUC5B,PIK3R2
Hypoxia Signaling in the Cardiovascular System	2.53		CREB3L1,HIF1A,UBE2J1,UBE2M,VHL
Differential Regulation of Cytokine Production in Intestinal Epithelial Cells by IL-17A and IL-17F	2.52		CXCL1,DEFB4A/DEFB4B,LCN2
Osteoarthritis Pathway	2.45	-0.447	CREB3L1,FN1,FOXO3,HIF1A,ITGB6,ITLN1,MMP9,S100A8,S100A9
IL-13 Signaling Pathway	2.42	0.816	ALOX15,DEFB4A/DEFB4B,IL33,MUC5AC,PIK3R2,STAT1
ID1 Signaling Pathway	2.35	-1.414	CDC20,FN1,FOXO3,HIF1A,ID1,MMP9,PIK3R2,S100A9
Clathrin-mediated Endocytosis Signaling	2.26		AP3S1,ARPC4,CLTC,ITGB6,PIK3R2,RAB5A,RPS27A,S100A8
Multiple Sclerosis Signaling Pathway	2.1	-2.828	CXCL1,GAS5,IL33,IRF1,MMP9,PYCARD,STAT1,TLR5
Huntington's Disease Signaling	1.96		CLTC,CREB3L1,NAPG,PIK3R2,PLCB4,PSMA6,PSMA7,RPS27A,SNCA
Phenylalanine Degradation IV (Mammalian, via Side Chain)	1.87		ALDH2,GOT1
Actin Cytoskeleton Signaling	1.87	0.378	ARHGEF12,ARPC4,FN1,ITGB6,MYH10,PIK3R2,PPP1CB,TMSB10/TMSB4X
Parkinson's Signaling	1.76		SEPTIN5,SNCA
Renal Cell Carcinoma Signaling	1.73		HIF1A,PIK3R2,RPS27A,VHL
BER (Base Excision Repair) Pathway	1.73		LIG3,RFC5,TDG
ERK/MAPK Signaling	1.68		CREB3L1,ITGB6,LAMTOR3,PIK3R2,PPP1CB,STAT1,YWHAG
Neuroinflammation Signaling Pathway	1.67	-1.89	APH1A,CREB3L1,MMP9,PIK3R2,PYCARD,SNCA,SOD2,STAT1,TLR5
RHOA Signaling	1.66	0.447	ARHGEF12,ARPC4,CDC42EP1,PPP1CB,SEPTIN5
Mitochondrial Dysfunction	1.64		APH1A,ATP5MC3,COX7C,NDUFS4,SNCA,SOD2
Role of Hypercytokinemia/hyperchemokinemia in the Pathogenesis of Influenza	1.61	-2	IL33,ISG15,PYCARD,STAT1
IL-12 Signaling and Production in Macrophages	1.51		ALOX15,IRF1,PIK3R2,S100A8,STAT1
Pyroptosis Signaling Pathway	1.5	-2	FOXO3,GAS5,PYCARD,TLR5
Acute Phase Response Signaling	1.49	-2	C1S,FN1,IL33,PIK3R2,SAA1,SOD2
MSP-RON Signaling In Cancer Cells Pathway	1.46	0	CREB3L1,HIF1A,PIK3R2,VHL,YWHAG
Role Of Chondrocytes In Rheumatoid Arthritis Signaling Pathway	1.45	-1.342	FN1,FOXO3,IL33,MMP9,PYCARD
Macrophage Alternative Activation Signaling Pathway	1.34	1.633	ALOX15,CREB3L1,IL33,PIK3R2,STAT1,TSC22D3
Paxillin Signaling	1.31		GIT2,ITGB6,NCK1,PIK3R2

## Sheet: ST5
Additional table ST5. List of regulated genes (p ≤ 0.01 compared to sham) in the alv-ALI model following wood smoke exposure. 33 genes were up-regulated and 69 were down-regulated (total: 102). alv-ALI: alveolar mucosa model at air-liquid interface.
Ensembl gene ID	Linear fold change (wood smoke vs. sham)	Symbol or ID	Description
ENSG00000267179	6.74354	ENSG00000267179
ENSG00000228889	3.43553	UBAC2-AS1	UBAC2 antisense RNA 1
ENSG00000196456	3.21137	ZNF775	zinc finger protein 775
ENSG00000285976	3.03534	PTP4A1	protein tyrosine phosphatase 4A1
ENSG00000283154	2.63624	SCHIP1	schwannomin interacting protein 1
ENSG00000198551	1.94251	ZNF627	zinc finger protein 627
ENSG00000105619	1.87035	TFPT	TCF3 fusion partner
ENSG00000260691	1.81397	ANKRD20A1	ankyrin repeat domain 20 family member A1
ENSG00000214338	1.76865	SOGA3	SOGA family member 3
ENSG00000123552	1.714	USP45	ubiquitin specific peptidase 45
ENSG00000145107	1.59569	TM4SF19	transmembrane 4 L six family member 19
ENSG00000111554	1.56113	MDM1	Mdm1 nuclear protein
ENSG00000136940	1.48697	PDCL	phosducin like
ENSG00000104427	1.47626	ZC2HC1A	zinc finger C2HC-type containing 1A
ENSG00000111361	1.4684	EIF2B1	eukaryotic translation initiation factor 2B subunit alpha
ENSG00000196873	1.45252	CBWD3	COBW domain containing 3
ENSG00000135951	1.43707	TSGA10	testis specific 10
ENSG00000143437	1.41698	ARNT	aryl hydrocarbon receptor nuclear translocator
ENSG00000118777	1.39393	ABCG2	ATP binding cassette subfamily G member 2 (Junior blood group)
ENSG00000153029	1.37869	MR1	major histocompatibility complex, class I-related
ENSG00000187790	1.3782	FANCM	FA complementation group M
ENSG00000153317	1.37057	ASAP1	ArfGAP with SH3 domain, ankyrin repeat and PH domain 1
ENSG00000115380	1.34354	EFEMP1	EGF containing fibulin extracellular matrix protein 1
ENSG00000174456	1.33813	C12orf76	chromosome 12 open reading frame 76
ENSG00000169609	1.33584	C15orf40	chromosome 15 open reading frame 40
ENSG00000181019	1.3106	NQO1	NAD(P)H quinone dehydrogenase 1
ENSG00000065833	1.29149	ME1	malic enzyme 1
ENSG00000167996	1.2888	FTH1	ferritin heavy chain 1
ENSG00000177570	1.28704	SAMD12	sterile alpha motif domain containing 12
ENSG00000065559	1.2528	MAP2K4	mitogen-activated protein kinase kinase 4
ENSG00000006634	1.25078	DBF4	DBF4 zinc finger
ENSG00000183291	1.2099	SELENOF	selenoprotein F
ENSG00000151012	1.20681	SLC7A11	solute carrier family 7 member 11
ENSG00000132432	-1.17509	SEC61G	SEC61 translocon subunit gamma
ENSG00000198840	-1.20236	MT-ND3	NADH dehydrogenase subunit 3
ENSG00000258947	-1.20989	TUBB3	tubulin beta 3 class III
ENSG00000196235	-1.21611	SUPT5H	SPT5 homolog, DSIF elongation factor subunit
ENSG00000109321	-1.21993	AREG	amphiregulin
ENSG00000171885	-1.22832	AQP4	aquaporin 4
ENSG00000211459	-1.22857	MT-RNR1	s-rRNA
ENSG00000189171	-1.23013	S100A13	S100 calcium binding protein A13
ENSG00000224877	-1.23176	NDUFAF8	NADH:ubiquinone oxidoreductase complex assembly factor 8
ENSG00000204469	-1.23281	PRRC2A	proline rich coiled-coil 2A
ENSG00000198727	-1.23811	MT-CYB	cytochrome b
ENSG00000100906	-1.24255	NFKBIA	NFKB inhibitor alpha
ENSG00000090339	-1.24954	ICAM1	intercellular adhesion molecule 1
ENSG00000198886	-1.25115	MT-ND4	NADH dehydrogenase subunit 4
ENSG00000164111	-1.256	ANXA5	annexin A5
ENSG00000020426	-1.25666	MNAT1	MNAT1 component of CDK activating kinase
ENSG00000174744	-1.26656	BRMS1	BRMS1 transcriptional repressor and anoikis regulator
ENSG00000163975	-1.27748	MELTF	melanotransferrin
ENSG00000198763	-1.28238	MT-ND2	NADH dehydrogenase subunit 2
ENSG00000198938	-1.28547	MT-CO3	cytochrome c oxidase subunit III
ENSG00000164543	-1.28819	STK17A	serine/threonine kinase 17a
ENSG00000113356	-1.29707	POLR3G	RNA polymerase III subunit G
ENSG00000198786	-1.3042	MT-ND5	NADH dehydrogenase subunit 5
ENSG00000101544	-1.30901	ADNP2	ADNP homeobox 2
ENSG00000269858	-1.31121	EGLN2	egl-9 family hypoxia inducible factor 2
ENSG00000198804	-1.32061	MT-CO1	cytochrome c oxidase subunit I
ENSG00000176986	-1.32084	SEC24C	SEC24 homolog C, COPII coat complex component
ENSG00000170271	-1.35134	FAXDC2	fatty acid hydroxylase domain containing 2
ENSG00000186866	-1.3529	POFUT2	protein O-fucosyltransferase 2
ENSG00000177606	-1.35309	JUN	Jun proto-oncogene, AP-1 transcription factor subunit
ENSG00000177628	-1.35623	GBA	glucosylceramidase beta
ENSG00000115514	-1.359	TXNDC9	thioredoxin domain containing 9
ENSG00000163156	-1.36502	SCNM1	sodium channel modifier 1
ENSG00000175793	-1.36509	SFN	stratifin
ENSG00000155962	-1.36544	CLIC2	chloride intracellular channel 2
ENSG00000160410	-1.36999	SHKBP1	SH3KBP1 binding protein 1
ENSG00000139579	-1.38001	NABP2	nucleic acid binding protein 2
ENSG00000165181	-1.38448	SHOC1	shortage in chiasmata 1
ENSG00000198142	-1.39473	SOWAHC	sosondowah ankyrin repeat domain family member C
ENSG00000204209	-1.40164	DAXX	death domain associated protein
ENSG00000136717	-1.40218	BIN1	bridging integrator 1
ENSG00000160214	-1.40497	RRP1	ribosomal RNA processing 1
ENSG00000189308	-1.41887	LIN54	lin-54 DREAM MuvB core complex component
ENSG00000139645	-1.42695	ANKRD52	ankyrin repeat domain 52
ENSG00000065268	-1.43161	WDR18	WD repeat domain 18
ENSG00000099337	-1.46281	KCNK6	potassium two pore domain channel subfamily K member 6
ENSG00000118503	-1.46882	TNFAIP3	TNF alpha induced protein 3
ENSG00000227507	-1.49091	LTB	lymphotoxin beta
ENSG00000187605	-1.5077	TET3	tet methylcytosine dioxygenase 3
ENSG00000169429	-1.51822	CXCL8	C-X-C motif chemokine ligand 8
ENSG00000210195	-1.61829	MT-TT	tRNA
ENSG00000105771	-1.64071	SMG9	SMG9 nonsense mediated mRNA decay factor
ENSG00000158106	-1.65284	RHPN1	rhophilin Rho GTPase binding protein 1
ENSG00000136720	-1.67593	HS6ST1	heparan sulfate 6-O-sulfotransferase 1
ENSG00000163719	-1.69397	MTMR14	myotubularin related protein 14
ENSG00000049249	-1.70109	TNFRSF9	TNF receptor superfamily member 9
ENSG00000176884	-1.72861	GRIN1	glutamate ionotropic receptor NMDA type subunit 1
ENSG00000119640	-1.85822	ACYP1	acylphosphatase 1
ENSG00000263528	-2.01526	IKBKE	inhibitor of nuclear factor kappa B kinase subunit epsilon
ENSG00000286264	-2.02233	LOC114841035	Uncharacterized protein LOC114841035
ENSG00000268575	-2.03613	ENSG00000268575
ENSG00000127528	-2.19623	KLF2	Kruppel like factor 2
ENSG00000156127	-2.2653	BATF	basic leucine zipper ATF-like transcription factor
ENSG00000198720	-2.26753	ANKRD13B	ankyrin repeat domain 13B
ENSG00000257475	-2.51932	ENSG00000257475
ENSG00000268621	-2.71165	IGFL2-AS1	IGFL2 antisense RNA 1
ENSG00000272084	-3.71908	ENSG00000272084
ENSG00000278784	-4.4961	ENSG00000278784
ENSG00000265794	-12.7401	ENSG00000265794

## Sheet: ST6
Additional table ST6. Shown are 108 significantly enriched canonical pathways (Fisher`s Exact test p-value < 0.05) associated with the set of 102 regulated genes in the alv-ALI model following wood smoke exposure compared to sham. z-scores > 2 indicate activation, z-scores < -2 indicate inhibition. alv-ALI: alveolar mucosa model at air-liquid interface.
Ingenuity Canonical Pathways	-log(p-value)	z-score	Molecules
TNFR2 Signaling	6.8	-1	IKBKE,JUN,MAP2K4,NFKBIA,TNFAIP3
4-1BB Signaling in T Lymphocytes	6.66	-1	IKBKE,JUN,MAP2K4,NFKBIA,TNFRSF9
CD40 Signaling	6.57	0	ICAM1,IKBKE,JUN,MAP2K4,NFKBIA,TNFAIP3
Oxidative Phosphorylation	6.53	-2.646	MT-CO1,MT-CO3,MT-CYB,MT-ND2,MT-ND3,MT-ND4,MT-ND5
Mitochondrial Dysfunction	6.4		MAP2K4,MT-CO1,MT-CO3,MT-CYB,MT-ND2,MT-ND3,MT-ND4,MT-ND5
Glucocorticoid Receptor Signaling	6.32		CXCL8,ICAM1,IKBKE,JUN,MAP2K4,MNAT1,MR1,MT-CYB,MT-ND2,MT-ND3,MT-ND4,MT-ND5,NFKBIA
TNFR1 Signaling	5.75	-1	IKBKE,JUN,MAP2K4,NFKBIA,TNFAIP3
Sirtuin Signaling Pathway	4.67	2.449	CXCL8,JUN,MT-CYB,MT-ND2,MT-ND3,MT-ND4,MT-ND5,NQO1
April Mediated Signaling	4.64	0	IKBKE,JUN,MAP2K4,NFKBIA
B Cell Activating Factor Signaling	4.6		IKBKE,JUN,MAP2K4,NFKBIA
CD27 Signaling in Lymphocytes	4.11		IKBKE,JUN,MAP2K4,NFKBIA
Hepatic Cholestasis	3.95		CXCL8,IKBKE,JUN,LTB,MAP2K4,NFKBIA
Activation of IRF by Cytosolic Pattern Recognition Receptors	3.89	0	IKBKE,JUN,MAP2K4,NFKBIA
Induction of Apoptosis by HIV1	3.89	0	DAXX,IKBKE,MAP2K4,NFKBIA
IL-17A Signaling in Gastric Cells	3.84		CXCL8,JUN,MAP2K4
IL-6 Signaling	3.79	-1.342	CXCL8,IKBKE,JUN,MAP2K4,NFKBIA
IL-8 Signaling	3.73	-1.342	CXCL8,ICAM1,IKBKE,JUN,MAP2K4,NFKBIA
Granzyme A Signaling	3.65	2	MT-ND2,MT-ND3,MT-ND4,MT-ND5
Hypoxia Signaling in the Cardiovascular System	3.63		ARNT,JUN,NFKBIA,NQO1
Apelin Endothelial Signaling Pathway	3.61	0	ARNT,ICAM1,JUN,KLF2,MAP2K4
Toll-like Receptor Signaling	3.58	0	JUN,MAP2K4,NFKBIA,TNFAIP3
Neuroinflammation Signaling Pathway	3.58	-1.633	CXCL8,GRIN1,ICAM1,IKBKE,JUN,MAP2K4,MR1
Role of MAPK Signaling in Inhibiting the Pathogenesis of Influenza	3.56	0	CXCL8,JUN,MAP2K4,NFKBIA
HER-2 Signaling in Breast Cancer	3.54	0	AREG,IKBKE,JUN,MT-CO1,MT-CO3,NFKBIA
Role of Macrophages, Fibroblasts and Endothelial Cells in Rheumatoid Arthritis	3.45		CXCL8,ICAM1,IKBKE,JUN,LTB,MAP2K4,NFKBIA
LPS-stimulated MAPK Signaling	3.44	-1	IKBKE,JUN,MAP2K4,NFKBIA
IL-10 Signaling	3.43	1.342	ICAM1,IKBKE,JUN,MAP2K4,NFKBIA
IL-17A Signaling in Fibroblasts	3.34		IKBKE,JUN,NFKBIA
RANK Signaling in Osteoclasts	3.33		IKBKE,JUN,MAP2K4,NFKBIA
HMGB1 Signaling	3.27	-1	CXCL8,ICAM1,JUN,LTB,MAP2K4
IL-1 Signaling	3.24	-1	IKBKE,JUN,MAP2K4,NFKBIA
Death Receptor Signaling	3.24	0	DAXX,IKBKE,MAP2K4,NFKBIA
Erythropoietin Signaling Pathway	3.16	1.342	ARNT,CXCL8,JUN,LTB,NFKBIA
MIF Regulation of Innate Immunity	3.15		JUN,MAP2K4,NFKBIA
Sumoylation Pathway	3.12		DAXX,JUN,MAP2K4,NFKBIA
iNOS Signaling	3.07		IKBKE,JUN,NFKBIA
Estrogen Receptor Signaling	2.92		EIF2B1,JUN,MT-CYB,MT-ND2,MT-ND3,MT-ND4,MT-ND5
Neutrophil Extracellular Trap Signaling Pathway	2.9	-1.89	CXCL8,MAP2K4,MT-CYB,MT-ND2,MT-ND3,MT-ND4,MT-ND5
Lymphotoxin β Receptor Signaling	2.87		IKBKE,LTB,NFKBIA
Hepatic Fibrosis Signaling Pathway	2.84	-0.378	CXCL8,FTH1,ICAM1,IKBKE,JUN,MAP2K4,NFKBIA
Role of IL-17A in Arthritis	2.82		CXCL8,MAP2K4,NFKBIA
14-3-3-mediated Signaling	2.79		JUN,MAP2K4,SFN,TUBB3
Gα12/13 Signaling	2.71		IKBKE,JUN,MAP2K4,NFKBIA
IL-12 Signaling and Production in Macrophages	2.68		IKBKE,JUN,MAP2K4,NFKBIA
Role of PKR in Interferon Induction and Antiviral Response	2.68	0	IKBKE,JUN,MAP2K4,NFKBIA
MSP-RON Signaling In Cancer Cells Pathway	2.63	0	ARNT,JUN,NFKBIA,SFN
IL-17A Signaling in Airway Cells	2.62		IKBKE,MAP2K4,NFKBIA
Wound Healing Signaling Pathway	2.48	-0.447	CXCL8,JUN,LTB,MAP2K4,NFKBIA
BEX2 Signaling Pathway	2.37		JUN,MAP2K4,NFKBIA
Xenobiotic Metabolism AHR Signaling Pathway	2.3		ABCG2,ARNT,NQO1
ERBB Signaling	2.22		AREG,JUN,MAP2K4
Acute Phase Response Signaling	2.2	-1	IKBKE,JUN,MAP2K4,NFKBIA
IL-17 Signaling	2.19	-1	CXCL8,JUN,LTB,MAP2K4
Macrophage Classical Activation Signaling Pathway	2.17	0	CXCL8,LTB,MT-CO1,NFKBIA
Production of Nitric Oxide and Reactive Oxygen Species in Macrophages	2.15	-1	IKBKE,JUN,MAP2K4,NFKBIA
VEGF Signaling	2.15		ARNT,EIF2B1,SFN
Regulation Of The Epithelial Mesenchymal Transition By Growth Factors Pathway	2.15	-1	IKBKE,JUN,LTB,MAP2K4
ATM Signaling	2.13		JUN,MAP2K4,NFKBIA
PPARα/RXRα Activation	2.12		IKBKE,JUN,MAP2K4,NFKBIA
Inhibition of Angiogenesis by TSP1	2.1		JUN,MAP2K4
Apoptosis Signaling	2.09		IKBKE,MAP2K4,NFKBIA
CDX Gastrointestinal Cancer Signaling Pathway	2.07	1	CXCL8,IKBKE,JUN,LTB
Coronavirus Pathogenesis Pathway	2.06	-1	CXCL8,JUN,MAP2K4,NFKBIA
PPAR Signaling	2.05		IKBKE,JUN,NFKBIA
HIF1α Signaling	2.03	1	ARNT,EGLN2,JUN,MAP2K4
TWEAK Signaling	2.03		IKBKE,NFKBIA
Antioxidant Action of Vitamin C	1.98		IKBKE,MAP2K4,NFKBIA
Role of MAPK Signaling in Promoting the Pathogenesis of Influenza	1.98		JUN,MAP2K4,NFKBIA
Role of Osteoblasts, Osteoclasts and Chondrocytes in Rheumatoid Arthritis	1.89		IKBKE,JUN,MAP2K4,NFKBIA
Role of RIG1-like Receptors in Antiviral Innate Immunity	1.84		IKBKE,NFKBIA
NRF2-mediated Oxidative Stress Response	1.84		FTH1,JUN,MAP2K4,NQO1
FAT10 Cancer Signaling Pathway	1.78		IKBKE,NFKBIA
UVC-Induced MAPK Signaling	1.76		JUN,MAP2K4
UVB-Induced MAPK Signaling	1.74		JUN,MAP2K4
Role Of Chondrocytes In Rheumatoid Arthritis Signaling Pathway	1.73		CXCL8,JUN,MAP2K4
Xenobiotic Metabolism General Signaling Pathway	1.72		ARNT,MAP2K4,NQO1
Cardiac Hypertrophy Signaling (Enhanced)	1.69	-0.447	CXCL8,EIF2B1,IKBKE,JUN,LTB,MAP2K4
EGF Signaling	1.68		JUN,MAP2K4
Polyamine Regulation in Colon Cancer	1.64		JUN,MAP2K4
Type II Diabetes Mellitus Signaling	1.64		IKBKE,MAP2K4,NFKBIA
PCP (Planar Cell Polarity) Pathway	1.63		JUN,MAP2K4
Role of Pattern Recognition Receptors in Recognition of Bacteria and Viruses	1.62		CXCL8,LTB,MAP2K4
Aryl Hydrocarbon Receptor Signaling	1.6		ARNT,JUN,NQO1
Inhibition of ARE-Mediated mRNA Degradation Pathway	1.58		LTB,PSMA2,SFN
Xenobiotic Metabolism Signaling	1.55		ARNT,HS6ST1,MAP2K4,NQO1
Agrin Interactions at Neuromuscular Junction	1.51		JUN,MAP2K4
Dendritic Cell Maturation	1.51	-0.816	ICAM1,IKBKE,LTB,MAP2K4,MR1,NFKBIA
Senescence Pathway	1.51	-1	CXCL8,IKBKE,JUN,MAP2K4
Superoxide Radicals Degradation	1.51		NQO1
Tumor Microenvironment Pathway	1.47		CXCL8,ICAM1,JUN
Role Of Osteoclasts In Rheumatoid Arthritis Signaling Pathway	1.46	-1	IKBKE,JUN,MAP2K4,NFKBIA
T Cell Receptor Signaling	1.45	0	ICAM1,IKBKE,JUN,MAP2K4,MR1,NFKBIA
Angiopoietin Signaling	1.44		IKBKE,NFKBIA
GDNF Family Ligand-Receptor Interactions	1.44		JUN,MAP2K4
TREM1 Signaling	1.43		CXCL8,ICAM1
NF-κB Activation by Viruses	1.42		IKBKE,NFKBIA
Neurotrophin/TRK Signaling	1.42		JUN,MAP2K4
Calcium Transport I	1.41		ANXA5
Renal Cell Carcinoma Signaling	1.41		ARNT,JUN
Thyroid Cancer Signaling	1.41		CXCL8,JUN
PEDF Signaling	1.36		IKBKE,NFKBIA
PI3K/AKT Signaling	1.35		IKBKE,NFKBIA,SFN
Role of Hypercytokinemia/hyperchemokinemia in the Pathogenesis of Influenza	1.34		AREG,CXCL8
PDGF Signaling	1.33		JUN,MAP2K4
RAR Activation	1.32		JUN,MAP2K4,MNAT1
Sertoli Cell-Sertoli Cell Junction Signaling	1.32		JUN,MAP2K4,TUBB3
Ceramide Signaling	1.3		JUN,MAP2K4
BMP signaling pathway	1.3		JUN,MAP2K4

## Sheet: ST7
Additional table ST7.Genes associated with the gene ontology terms ´cilium`(GO:0005929) or ´motile cilium`( GO:0031514 ) in mouse and regulated in either analysis: 187 genes (180 up-regulated, 7 down-regulated) in a bro-ALI model exposed to wood smoke compared to sham ( p ≤ 0.01) or 26 genes (25 up-regulated, 1 down-regulated) in a bro-ALI-CB model exposed to wood smoke compared to sham (p ≤ 0.01…
Ensembl gene ID	Linear fold change (wood smoke vs. sham) in a bronchial ALI model	Linear fold change (wood smoke vs. sham) in a chronic bronchitis-like ALI model	Symbol or ID	Description
ENSG00000163885	12.6605		CFAP100	cilia and flagella associated protein 100
ENSG00000122735	11.5665		DNAI1	dynein axonemal intermediate chain 1
ENSG00000189350	9.69216		TOGARAM2	TOG array regulator of axonemal microtubules 2
ENSG00000196169	8.08588		KIF19	kinesin family member 19
ENSG00000171595	7.62721		DNAI2	dynein axonemal intermediate chain 2
ENSG00000166596	6.85918		CFAP52	cilia and flagella associated protein 52
ENSG00000188523	6.80792	1.58861	CFAP77	cilia and flagella associated protein 77
ENSG00000105479	6.60442		ODAD1	outer dynein arm docking complex subunit 1
ENSG00000158163	5.52269		DZIP1L	DAZ interacting zinc finger protein 1 like
ENSG00000092850	5.48368	1.43037	TEKT2	tektin 2
ENSG00000137098	5.44731	1.59754	SPAG8	sperm associated antigen 8
ENSG00000169064	5.41581		ZBBX	zinc finger B-box domain containing
ENSG00000198003	5.23494		ODAD3	outer dynein arm docking complex subunit 3
ENSG00000186710	5.19791		CFAP73	cilia and flagella associated protein 73
ENSG00000117477	5.19093		CCDC181	coiled-coil domain containing 181
ENSG00000160188	5.12565	1.36695	RSPH1	radial spoke head component 1
ENSG00000256061	4.95599		DNAAF4	dynein axonemal assembly factor 4
ENSG00000188596	4.94879		CFAP54	cilia and flagella associated protein 54
ENSG00000104237	4.94846		RP1	RP1 axonemal microtubule associated
ENSG00000159625	4.91843		DRC7	dynein regulatory complex subunit 7
ENSG00000162148	4.83465		PPP1R32	protein phosphatase 1 regulatory subunit 32
ENSG00000174898	4.80519		CATSPERD	cation channel sperm associated auxiliary subunit delta
ENSG00000157856	4.75766	1.49998	DRC1	dynein regulatory complex subunit 1
ENSG00000162643	4.72343		DNAI3	dynein axonemal intermediate chain 3
ENSG00000139537	4.62343		CCDC65	coiled-coil domain containing 65
ENSG00000077327	4.55247		SPAG6	sperm associated antigen 6
ENSG00000272514	4.52235		CFAP206	cilia and flagella associated protein 206
ENSG00000186471	4.51599	1.3992	AKAP14	A-kinase anchoring protein 14
ENSG00000172361	4.47994		CFAP53	cilia and flagella associated protein 53
ENSG00000156206	4.47136		CFAP161	cilia and flagella associated protein 161
ENSG00000181085	4.4609		MAPK15	mitogen-activated protein kinase 15
ENSG00000204815	4.42171		ODAD4	outer dynein arm docking complex subunit 4
ENSG00000213085	4.41232		CFAP45	cilia and flagella associated protein 45
ENSG00000164675	4.35009		IQUB	IQ motif and ubiquitin domain containing
ENSG00000129295	4.3382		DNAAF11	dynein axonemal assembly factor 11
ENSG00000188659	4.29577		SAXO2	stabilizer of axonemal microtubules 2
ENSG00000118492	4.28877		ADGB	androglobin
ENSG00000151023	4.25741		ENKUR	enkurin, TRPC channel interacting protein
ENSG00000118307	4.22684		DNAI7	dynein axonemal intermediate chain 7
ENSG00000163576	4.21786	1.76125	EFHB	EF-hand domain family member B
ENSG00000270765	4.14096		GAS2L2	growth arrest specific 2 like 2
ENSG00000167858	4.12225		TEKT1	tektin 1
ENSG00000215217	4.11527	1.31817	C5orf49	chromosome 5 open reading frame 49
ENSG00000188931	4.07122	1.28226	CFAP126	cilia and flagella associated protein 126
ENSG00000284862	3.99495		CCDC39	coiled-coil domain containing 39
ENSG00000183833	3.95957		CFAP91	cilia and flagella associated protein 91
ENSG00000171962	3.94781		DRC3	dynein regulatory complex subunit 3
ENSG00000145491	3.90142	1.2736	ROPN1L	rhophilin associated tail protein 1 like
ENSG00000257057	3.89869		C11orf97	chromosome 11 open reading frame 97
ENSG00000155749	3.88298		FLACC1	flagellum associated containing coiled-coil domains 1
ENSG00000197653	3.82716		DNAH10	dynein axonemal heavy chain 10
ENSG00000105877	3.81978		DNAH11	dynein axonemal heavy chain 11
ENSG00000188452	3.81508		CERKL	ceramide kinase like
ENSG00000183346	3.78435	1.48427	CABCOCO1	ciliary associated calcium binding coiled-coil 1
ENSG00000173947	3.74519		PIFO	primary cilia formation
ENSG00000157423	3.73569	1.69329	HYDIN	HYDIN axonemal central pair apparatus protein
ENSG00000152763	3.73436		DNAI4	dynein axonemal intermediate chain 4
ENSG00000205129	3.7004		C4orf47	chromosome 4 open reading frame 47
ENSG00000128408	3.6771		RIBC2	RIB43A domain with coiled-coils 2
ENSG00000150628	3.65939		SPATA4	spermatogenesis associated 4
ENSG00000112530	3.64576		PACRG	parkin coregulated
ENSG00000153789	3.63686		CIBAR2	CBY1 interacting BAR domain containing 2
ENSG00000122507	3.63623		BBS9	Bardet-Biedl syndrome 9
ENSG00000163075	3.59784		CFAP221	cilia and flagella associated protein 221
ENSG00000197748	3.59253	1.70996	CFAP43	cilia and flagella associated protein 43
ENSG00000205084	3.59003	1.32788	TMEM231	transmembrane protein 231
ENSG00000172426	3.58827		RSPH9	radial spoke head component 9
ENSG00000186973	3.52786		FAM183A	family with sequence similarity 183 member A
ENSG00000187726	3.51843		DNAJB13	DnaJ heat shock protein family (Hsp40) member B13
ENSG00000140057	3.49795		AK7	adenylate kinase 7
ENSG00000111837	3.48663		MAK	male germ cell associated kinase
ENSG00000155761	3.47093		SPAG17	sperm associated antigen 17
ENSG00000165698	3.3756		SPACA9	sperm acrosome associated 9
ENSG00000157578	3.37477		LCA5L	lebercilin LCA5 like
ENSG00000181378	3.36327		CFAP65	cilia and flagella associated protein 65
ENSG00000215187	3.35974		FAM166B	family with sequence similarity 166 member B
ENSG00000154099	3.35773	1.79933	DNAAF1	dynein axonemal assembly factor 1
ENSG00000133115	3.34623		STOML3	stomatin like 3
ENSG00000183644	3.33418		HOATZ	HOATZ cilia and flagella associated protein
ENSG00000188396	3.31886	1.65663	DYNLT4	dynein light chain Tctex-type 4
ENSG00000103021	3.31532		CCDC113	coiled-coil domain containing 113
ENSG00000048342	3.28323		CC2D2A	coiled-coil and C2 domain containing 2A
ENSG00000174007	3.28279		CEP19	centrosomal protein 19
ENSG00000115423	3.27313		DNAH6	dynein axonemal heavy chain 6
ENSG00000174844	3.26856		DNAH12	dynein axonemal heavy chain 12
ENSG00000096093	3.23315	1.68798	EFHC1	EF-hand domain containing 1
ENSG00000203780	3.22976		FANK1	fibronectin type III and ankyrin repeat domains 1
ENSG00000137473	3.20371		TTC29	tetratricopeptide repeat domain 29
ENSG00000165164	3.20154		CFAP47	cilia and flagella associated protein 47
ENSG00000034239	3.19193		EFCAB1	EF-hand calcium binding domain 1
ENSG00000188817	3.18555	1.40779	SNTN	sentan, cilia apical structure protein
ENSG00000165923	3.18023		AGBL2	AGBL carboxypeptidase 2
ENSG00000156345	3.14642		CDK20	cyclin dependent kinase 20
ENSG00000163879	3.14125		DNALI1	dynein axonemal light intermediate chain 1
ENSG00000118997	3.14086		DNAH7	dynein axonemal heavy chain 7
ENSG00000169126	3.13619	1.80056	ODAD2	outer dynein arm docking complex subunit 2
ENSG00000123977	3.13471		DAW1	dynein assembly factor with WD repeats 1
ENSG00000168589	3.13385		DYNLRB2	dynein light chain roadblock-type 2
ENSG00000137691	3.12645	1.27097	CFAP300	cilia and flagella associated protein 300
ENSG00000111834	3.09204	1.50497	RSPH4A	radial spoke head component 4A
ENSG00000173013	3.06688		CCDC96	coiled-coil domain containing 96
ENSG00000196118	3.04644		CCDC189	coiled-coil domain containing 189
ENSG00000167523	3.015		SPATA33	spermatogenesis associated 33
ENSG00000158486	3.00155		DNAH3	dynein axonemal heavy chain 3
ENSG00000162543	2.93129		UBXN10	UBX domain protein 10
ENSG00000138587	2.92251		MNS1	meiosis specific nuclear structural 1
ENSG00000114473	2.91561		IQCG	IQ motif containing G
ENSG00000132881	2.88274		CPLANE2	ciliogenesis and planar polarity effector 2
ENSG00000166578	2.87773		IQCD	IQ motif containing D
ENSG00000160401	2.87646		CFAP157	cilia and flagella associated protein 157
ENSG00000163071	2.84595		SPATA18	spermatogenesis associated 18
ENSG00000165695	2.8404		AK8	adenylate kinase 8
ENSG00000007174	2.84027		DNAH9	dynein axonemal heavy chain 9
ENSG00000152582	2.82046		SPEF2	sperm flagellar 2
ENSG00000171811	2.80405		CFAP46	cilia and flagella associated protein 46
ENSG00000101222	2.77499		SPEF1	sperm flagellar 1
ENSG00000120262	2.73938		CCDC170	coiled-coil domain containing 170
ENSG00000132122	2.6762		SPATA6	spermatogenesis associated 6
ENSG00000168778	2.61678		TCTN2	tectonic family member 2
ENSG00000135931	2.60801		ARMC9	armadillo repeat containing 9
ENSG00000032742	2.56621		IFT88	intraflagellar transport 88
ENSG00000119636	2.55325		BBOF1	basal body orientation factor 1
ENSG00000088727	2.55154		KIF9	kinesin family member 9
ENSG00000156313	2.5017		RPGR	retinitis pigmentosa GTPase regulator
ENSG00000108641	2.49562		B9D1	B9 domain containing 1
ENSG00000161328	2.47502		LRRC56	leucine rich repeat containing 56
ENSG00000163060	2.46894		TEKT4	tektin 4
ENSG00000080823	2.45733		MOK	MOK protein kinase
ENSG00000112981	2.44427		NME5	NME/NM23 family member 5
ENSG00000064199	2.43502		SPA17	sperm autoantigenic protein 17
ENSG00000114547	2.42213		ROPN1B	rhophilin associated tail protein 1B
ENSG00000079974	2.39955		RABL2B	RAB, member of RAS oncogene family like 2B
ENSG00000123810	2.34921		B9D2	B9 domain containing 2
ENSG00000178053	2.31776		MLF1	myeloid leukemia factor 1
ENSG00000163913	2.27711		IFT122	intraflagellar transport 122
ENSG00000164953	2.25319	1.734	TMEM67	transmembrane protein 67
ENSG00000076382	2.19639		SPAG5	sperm associated antigen 5
ENSG00000105948	2.18382		TTC26	tetratricopeptide repeat domain 26
ENSG00000144061	2.13741		NPHP1	nephrocystin 1
ENSG00000128581	2.12795		IFT22	intraflagellar transport 22
ENSG00000204852	2.11348		TCTN1	tectonic family member 1
ENSG00000103494	2.11107		RPGRIP1L	RPGRIP1 like
ENSG00000147400	2.04427	1.24606	CETN2	centrin 2
ENSG00000078246	2.03913		TULP3	TUB like protein 3
ENSG00000010361	2.03527		FUZ	fuzzy planar cell polarity protein
ENSG00000204104	1.97119		TRAF3IP1	TRAF3 interacting protein 1
ENSG00000110318	1.96637		CEP126	centrosomal protein 126
ENSG00000203666	1.94304		EFCAB2	EF-hand calcium binding domain 2
ENSG00000170264	1.94302		FAM161A	FAM161 centrosomal protein A
ENSG00000198331	1.92907		HYLS1	HYLS1 centriolar and ciliogenesis associated
ENSG00000183690	1.9276		EFHC2	EF-hand domain containing 2
ENSG00000187240	1.88279		DYNC2H1	dynein cytoplasmic 2 heavy chain 1
ENSG00000163001	1.8559		CFAP36	cilia and flagella associated protein 36
ENSG00000126870	1.85453		DYNC2I1	dynein 2 intermediate chain 1
ENSG00000106477	1.84054		CEP41	centrosomal protein 41
ENSG00000039139	1.82295		DNAH5	dynein axonemal heavy chain 5
ENSG00000213123	1.82212		DYNLT2B	dynein light chain Tctex-type 2B
ENSG00000185347	1.78228		TEDC1	tubulin epsilon and delta complex 1
ENSG00000113966	1.77428		ARL6	ADP ribosylation factor like GTPase 6
ENSG00000138036	1.65572		DYNC2LI1	dynein cytoplasmic 2 light intermediate chain 1
ENSG00000164818	1.6458		DNAAF5	dynein axonemal assembly factor 5
ENSG00000159079	1.63221		CFAP298	cilia and flagella associated protein 298
ENSG00000119333	1.61961		DYNC2I2	dynein 2 intermediate chain 2
ENSG00000114446	1.61712		IFT57	intraflagellar transport 57
ENSG00000103351	1.6097		CLUAP1	clusterin associated protein 1
ENSG00000119650	1.60422		IFT43	intraflagellar transport 43
ENSG00000100360	1.58654	1.24627	IFT27	intraflagellar transport 27
ENSG00000163818	1.58242		LZTFL1	leucine zipper transcription factor like 1
ENSG00000149925	1.56013		ALDOA	aldolase, fructose-bisphosphate A
ENSG00000166352	1.55093		IFTAP	intraflagellar transport associated protein
ENSG00000149483	1.5251		TMEM138	transmembrane protein 138
ENSG00000067225	1.46122		PKM	pyruvate kinase M1/2
ENSG00000070761	1.43687	1.27791	CFAP20	cilia and flagella associated protein 20
ENSG00000078674	1.42336		PCM1	pericentriolar material 1
ENSG00000131462	1.40053		TUBG1	tubulin gamma 1
ENSG00000158023	1.38182		CFAP251	cilia and flagella associated protein 251
ENSG00000198668	1.36483		CALM1	calmodulin 1
ENSG00000105220	1.36129		GPI	glucose-6-phosphate isomerase
ENSG00000189306	1.34971		RRP7A	ribosomal RNA processing 7 homolog A
ENSG00000138175	1.2914		ARL3	ADP ribosylation factor like GTPase 3
ENSG00000105974	-1.36983		CAV1	caveolin 1
ENSG00000116473	-1.44691		RAP1A	RAP1A, member of RAS oncogene family
ENSG00000105976	-1.46117		MET	MET proto-oncogene, receptor tyrosine kinase
ENSG00000164825	-1.51012		DEFB1	defensin beta 1
ENSG00000100644	-1.59432	-1.24057	HIF1A	hypoxia inducible factor 1 subunit alpha
ENSG00000118762	-2.10456		PKD2	polycystin 2, transient receptor potential cation channel
ENSG00000005249	-2.22535		PRKAR2B	protein kinase cAMP-dependent type II regulatory subunit beta
