# Supplementary material for: Assessment of wood smoke induced pulmonary toxicity in normal- and chronic bronchitis-like bronchial and alveolar lung mucosa models at air–liquid interface
Source: Respir Res. 2024 Jan 20;25:49. doi: 10.1186/s12931-024-02686-5 (PMC10799428; doi:10.1186/s12931-024-02686-5)
Supplement: Supplementary file 1 — Additional file 1. Supplementary Figures and Tables. [file 12931_2024_2686_MOESM1_ESM.zip › 05-_Supplementary information B-Wood smoke_SuspectScreening_TICcorrected_BlankFiltered.xlsx]

## Sheet: Biomass_Suspect
Component Name	Retention Time	Reference m/z	Avg Score	Avg TIC	Formula (mol. ion)	CAS No.	Avg Calculated RI	Library RI	Delta RI	Library Name	calib_500	3_SHAM	4_10min	5_30min	6_60min	7_Undiluted	8_BLK_Sorbent_Tube	Filter	BF	Slope	% Increase / 50 min	R2	% Increase high corr	building_material wood detected	cigarettes	toxic	heating fire lawn_garden	heating fire consumer_use		DEVTOX_TEST_PRED	ORAL_RAT_LD50_MOL/KG_TEST_PRED	AMES_MUTAGENICITY_TEST_PRED	BIODEGRADATION_HALF_LIFE_DAYS_DAYS_OPERA_PRED	INPUT	FOUND_BY	DTXSID	PREFERRED_NAME	INCHIKEY	BIOCONCENTRATION_FACTOR_TEST_PRED	BOILING_POINT_DEGC_TEST_PRED	48HR_DAPHNIA_LC50_MOL/L_TEST_PRED	DENSITY_G/CM^3_TEST_PRED	96HR_FATHEAD_MINNOW_MOL/L_TEST_PRED	FLASH_POINT_DEGC_TEST_PRED	MELTING_POINT_DEGC_TEST_PRED	SURFACE_TENSION_DYN/CM_TEST_PRED	THERMAL_CONDUCTIVITY_MW/(M*K)_TEST_PRED	TETRAHYMENA_PYRIFORMIS_IGC50_MOL/L_TEST_PRED	VISCOSITY_CP_CP_TEST_PRED
												0	10	30	60
3,5-Dimethoxy-4-hydroxytoluene	11.843	168.078	19.4	7375491	C9H12O3	6638-5-7	1448	N/A	N/A	mainlib	0	0	1.56828e+06	9.65597e+06	3.44551e+07	5.94907e+06	0	1	TRUE	586040	2097.01	0.947491	2097.01	0	0	0	0	0	0	-	-	-	-	6638-5-7	Not CAS Number Format	-	-	-	-	-	-	-	-	-	-	-	-	-	-
Carbonic acid, propargyl phenyl ester	9.223	131.049	43.7	1692995	C10H8O3	N-A	1300	N/A	N/A	mainlib	0	0	1.18286e+06	2.34891e+06	6.91384e+06	1.40535e+06	0	1	TRUE	112374	484.502	0.966427	484.502							-	-	-	-	N-A	Not CAS Number Format	-	-	-	-	-	-	-	-	-	-	-	-	-	-
2,6-Dimethoxytoluene	8.448	152.083	81.2	1370770	C9H12O2	5673-7-4	1256	N/A	N/A	mainlib	0	0	1.04964e+06	1.96482e+06	5.37694e+06	1.204e+06	0	1	TRUE	86796.3	412.266	0.972387	412.266	0	0	0	0	0	0	-	-	-	-	5673-7-4	Not CAS Number Format	-	-	-	-	-	-	-	-	-	-	-	-	-	-
3,6-Dimethyl-4,5,6,7-tetrahydrobenzofuran-2(3H)-one	10.081	96.0206	7.7	6028959	C10H14O2	16642-41-4	1348	1354	6	mainlib	164923	0	9.37316e+06	5.4871e+06	2.40524e+07	3.12516e+06	0	1	TRUE	346986	156.609	0.795259	NA	0	0	0	0	0	0	-	-	-	-	16642-41-4	NO_MATCH	-	-	-	-	-	-	-	-	-	-	-	-	-	-
Benzene, (1-hexylheptyl)-	17.884	119.086	2.7	9593045	C19H32	2400-1-3	1828	1819	9	mainlib	170615	0	0	0	5.67374e+07	1.01269e+07	116368	1	TRUE	945624	#DIV/0!	0.777778	NA	0	0	0	0	0	0	-	-	-	-	2400-1-3	Not CAS Number Format	-	-	-	-	-	-	-	-	-	-	-	-	-	-
Benzofuran, 4,7-dimethyl-	7.742	145.065	95.4	63181018	C10H10O	28715-26-6	1217	N/A	N/A	mainlib	0	0	5.59014e+07	1.01173e+08	223169743	6.20225e+07	0	1	TRUE	3.56109e+06	299.22	0.985624	299.22	0	0	0	0	0	0	0.669	0.00453942	0.147	4.44456	28715-26-6	CAS-RN	DTXSID00182875	4,7-Dimethylbenzofuran	PFXVPEGRXODMIQ-UHFFFAOYSA-N	212.814	213.125	3.27341e-05	1.063	9.977e-05	82.126	63.09	-	149.435	0.00028119	4.15911
Phenol, 2-methoxy-	5.595	124.052	97.4	733434781	C7H8O2	90-05-1	1090	N/A	N/A	mainlib	0	0	7.60665e+08	1166085090	2179258018	1028035002	0	1	TRUE	3.3664e+07	186.494	0.962452	186.494	0	2	0	0	0	0	0.637	-	0.171	4.49369	90-05-1	CAS-RN	DTXSID0023113	2-Methoxyphenol	LHGVFZTZFXWLCP-UHFFFAOYSA-N	9.2683	215.692	0.000169044	1.094	0.000563638	80.639	20.444	36.603	152.549	0.00092045	6.66807
2-Cyclopenten-1-one, 3-ethyl-2-hydroxy-	5.678	126.068	72.4	12703654	C7H10O2	21835-01-8	1096	N/A	N/A	mainlib	0	0	9.69656e+06	2.07197e+07	4.58462e+07	1.26632e+07	0	1	TRUE	744174	372.808	0.992964	372.808	0	0	0	0	0	0	0.434	0.0113763	0.403	3.55804	21835-01-8	CAS-RN	DTXSID0044232	3-Ethyl-2-hydroxy-2-cyclopenten-1-one	JHWFWLUAUPZUCP-UHFFFAOYSA-N	1.45546	207.997	0.000285759	1.149	0.000870964	97.652	93.132	-	-	0.000379315	-
Phenol, 4-ethyl-2-methoxy-	8.866	137.06	85.9	146862985	C9H12O2	2785-89-9	1280	N/A	N/A	mainlib	0	0	9.73362e+07	1.71116e+08	663871368	9.57174e+07	0	1	TRUE	1.07767e+07	582.04	0.930253	582.04	0	2	0	0	0	0	0.749	0.0054325	0.376	3.49692	2785-89-9	CAS-RN	DTXSID0047038	4-Ethyl-2-methoxyphenol	CHWNEIVBYREQRF-UHFFFAOYSA-N	15.3462	238.721	6.87068e-05	1.052	0.000124738	108.931	15.416	36.706	147.124	0.00116413	6.32412
Benzaldehyde, 4-ethyl-	7.223	119.049	27.9	7125079	C9H10O	4748-78-1	1187	1180	7	mainlib	448021	415833	5.44187e+06	1.02884e+07	2.68405e+07	6.44098e+06	0	1	TRUE	428017	393.222	0.976219	393.222	0	2	0	0	0	0	0.785	-	0.135	3.55965	4748-78-1	CAS-RN	DTXSID0047080	4-Ethylbenzaldehyde	QNGNSVIICDLXHT-UHFFFAOYSA-N	-	227.306	9.2683e-05	1.02	8.09096e-05	95.886	30.87	36.139	141.819	0.000460257	2.05116
Ethanone, 1-(2-furanyl)-	3.259	95.0128	98.3	44421247	C6H6O2	1192-62-7	919	911	8	mainlib	0	0	7.15706e+07	7.83143e+07	1.16518e+08	4.45462e+07	0	1	TRUE	1.61721e+06	62.801	0.774726	NA	0	0	0	0	0	0	0.552	-	0.298	4.64229	1192-62-7	CAS-RN	DTXSID0051601	2-Acetylfuran	IEMMBWWQXVXBEU-UHFFFAOYSA-N	4.66659	151.412	0.00121619	1.07	0.00107647	45.907	32.031	35.509	166.124	0.00526017	1.80302
1(3H)-Isobenzofuranone	10.142	121.065	20.9	7458707	C8H6O2	87-41-2	1352	N/A	N/A	mainlib	781174	1.55833e+06	4.87799e+06	9.40166e+06	3.02525e+07	5.33934e+06	0	1	TRUE	473198	520.182	0.942819	520.182	0	0	0	0	0	0	0.359	-	0.002	3.71881	87-41-2	CAS-RN	DTXSID0052594	Phthalide	WNZQDUSMALZDQF-UHFFFAOYSA-N	5.63638	228.407	0.000199986	1.198	0.000271019	114.761	65.563	38.901	137.727	0.00152757	2.7227
Benzene, 1-ethyl-2,4-dimethyl-	5.428	119.086	41.4	4589032	C10H14	874-41-9	1080	N/A	N/A	mainlib	288933	301816	5.35819e+06	9.08102e+06	1.09326e+07	6.16065e+06	0	1	TRUE	161966	104.036	0.83463	NA	0	0	0	0	0	0	0.61	0.0420727	-	3.99839	874-41-9	CAS-RN	DTXSID0061246	1,3-Dimethyl-4-ethylbenzene	MEMBJMDZWKVOTB-UHFFFAOYSA-N	326.588	190.025	1.36144e-05	0.867	6.05341e-05	61.74	-43.544	28.762	124.168	0.000196789	1.26765
2-Cyclopenten-1-one, 2-methyl-	3.225	96.0569	65.6	15636398	C6H8O	1120-73-6	917	N/A	N/A	mainlib	0	71215.3	2.41439e+07	2.39281e+07	4.44446e+07	1.6867e+07	0	1	TRUE	624411	84.0821	0.828976	NA	0	0	0	0	0	0	0.69	0.0018578	0.046	4.8168	1120-73-6	CAS-RN	DTXSID00870846	2-Methylcyclopent-2-en-1-one	ZSBWUNDRDHVNJL-UHFFFAOYSA-N	1.76198	148.201	0.000317687	1.031	0.00126183	48.507	-7.742	32.669	-	0.000368129	-
Cyclopropane, nonyl-	7.683	107.086	25.6	2099963	C12H24	74663-85-7	1214	1216	2	mainlib	0	0	1.602e+06	2.85961e+06	8.65449e+06	1.58364e+06	0	1	TRUE	139607	440.229	0.959973	440.229	0	0	0	0	0	0	-	-	-	6.22925	74663-85-7	CAS-RN	DTXSID00880869	cyclopropane, nonyl-	DTLFSMAJSOYMCO-UHFFFAOYSA-N	-	-	-	-	-	-	-	-	-	-	-
Phenol, 2-methoxy-3-methyl-	7.091	123.044	96.9	49018465	C8H10O2	18102-31-3	1179	N/A	N/A	mainlib	0	0	4.00541e+07	6.94648e+07	1.82808e+08	5.08023e+07	0	1	TRUE	2.92609e+06	356.403	0.972709	356.403	0	0	0	0	0	0	0.68	0.00758578	0.068	3.49581	18102-31-3	CAS-RN	DTXSID10171058	2-Methoxy-3-methylphenol	SHESIBIEPSTHMZ-UHFFFAOYSA-N	10.5682	222.685	9.2683e-05	1.069	0.000314775	91.828	40.505	36.46	149.55	0.000476431	6.57658
2H-1-Benzopyran, 3,4-dihydro-	7.375	134.073	26.5	4364482	C9H10O	493-08-3	1196	N/A	N/A	mainlib	0	0	3.84913e+06	7.01986e+06	1.51418e+07	4.54056e+06	0	1	TRUE	241584	293.383	0.986584	293.383	0	0	0	0	0	0	0.665	0.00952796	0.393	3.99279	493-08-3	CAS-RN	DTXSID10197758	2H-1-Benzopyran, 3,4-dihydro-	VZWXIQHBIQLMPN-UHFFFAOYSA-N	25.6448	223.902	0.000128233	1.038	0.00018578	86.147	17.73	36.31	137.362	0.000781628	2.48886
Benzene, 1-propynyl-	4.96	115.054	95.3	16077266	C9H8	673-32-5	1047	N/A	N/A	mainlib	932011	261525	1.55348e+07	3.22757e+07	2.68933e+07	3.66436e+07	0	1	TRUE	410993	73.1171	0.589808	NA	0	0	0	0	0	0	0.372	-	0.061	5.57902	673-32-5	CAS-RN	DTXSID10217667	1-Phenyl-1-propyne	GHUURDQYRGVEHX-UHFFFAOYSA-N	-	187.419	-	0.997	-	80.216	8.462	34.658	-	0.000476431	-
Benzaldehyde, 2-hydroxy-	4.91	121.028	94.9	19835339	C7H6O2	90-02-8	1045	N/A	N/A	mainlib	0	0	2.28511e+07	3.82756e+07	5.06477e+07	2.70729e+07	0	1	TRUE	772039	121.642	0.875919	NA	0	2	0	0	0	0	0.191	0.00635331	0	4.07153	90-02-8	CAS-RN	DTXSID1021792	Salicylaldehyde	SMQUZDBALVYZAC-UHFFFAOYSA-N	-	207.678	0.000120504	1.206	0.000146893	90.021	30.6	42.919	151.069	0.000785236	4.03645
Triphenyl phosphate	25.262	325.062	99	2904597	C18H15O4P	115-86-6	2402	2398	4	gc-orbitrap contaminants library-2017-09-18	20141588	0	0	190591	0	0	0	0	TRUE	453.788	#DIV/0!	0.015873	NA	0	0	0	0	0	0	0.5	0.00691831	0.31	6.10807	115-86-6	CAS-RN	DTXSID1021952	Triphenyl phosphate	XZZNDPSIHUTMOC-UHFFFAOYSA-N	50.67	385.59	1.69824e-07	1.24	1.1749e-06	202.43	48.8	41.17	235.63	4.2658e-05	22.3872
Phenol, 2-ethyl-	6.533	122.073	45.5	7008369	C8H10O	90-00-6	1147	N/A	N/A	mainlib	0	0	7.26407e+06	1.03674e+07	2.57791e+07	5.6481e+06	0	1	TRUE	402449	254.885	0.961649	254.885	0	0	0	0	0	0	0.708	0.00289734	-0.02	3.55133	90-00-6	CAS-RN	DTXSID1022479	2-Ethylphenol	IXQGCWUGDFDQMF-UHFFFAOYSA-N	12.8825	210.449	7.58578e-05	1.027	0.000160325	84.821	26.069	36.138	147.089	0.00074131	6.13762
2-Propenal, 3-phenyl-	8.754	131.049	57.7	1321613	C9H8O	104-55-2	1273	N/A	N/A	mainlib	0	0	578974	1.19288e+06	7.17404e+06	305400	0	1	TRUE	118272	1139.09	0.884326	NA	0	2	0	0	0	0	0.567	0.0179061	0.761	4.81723	104-55-2	CAS-RN	DTXSID1024835	3-Phenylprop-2-enal	KJPRLNWUNMBNBZ-UHFFFAOYSA-N	-	230.69	0.000117761	1.028	1.30918e-05	89.991	47.377	35.034	-	0.000190546	1.33352
Naphthalene, 1,2,3,4-tetrahydro-	6.833	104.062	12.8	2784847	C10H12	119-64-2	1164	N/A	N/A	mainlib	0	0	2.46363e+06	5.17061e+06	7.63067e+06	4.22903e+06	0	1	TRUE	121891	209.733	0.951899	209.733	0	0	0	0	0	0	0.455	0.0328852	-	8.03385	119-64-2	CAS-RN	DTXSID1026118	Tetralin	CXWXQJXEFPUFDZ-UHFFFAOYSA-N	254.683	214.711	5.71479e-05	0.978	4.13047e-05	74.77	-5.572	32.667	126.823	0.000336512	2.35505
2,2-Dimethylocta-3,4-dienal	5.996	123.08	15.6	2557602	C10H16O	590-71-6	1115	1107	8	mainlib	1.06426e+06	0	653940	1.12503e+07	3.84236e+06	1.09235e+06	0	0	TRUE	86154.7	487.57	0.195401	NA	0	0	0	0	0	0	0.715	-	0.337	4.31591	590-71-6	CAS-RN	DTXSID10291487	2,2-Dimethyl-3,4-octadienal	VSFHYKIILWBKOH-UHFFFAOYSA-N	-	121.396	-	0.665	-	-	-91.753	-	-	-	-
Naphthalene, 1,2-dimethyl-	11.977	156.093	3.4	1670089	C12H12	573-98-8	1456	1452	4	mainlib	217700	0	977129	2.10829e+06	7.27936e+06	1.10814e+06	0	1	TRUE	119363	644.975	0.948882	644.975	0	0	0	0	0	0	0.511	0.0104472	-	14.9911	573-98-8	CAS-RN	DTXSID1058717	1,2-Dimethylnapthalene	QNLZIZAQLLYXTC-UHFFFAOYSA-N	524.807	262.624	1.2218e-05	0.996	2.58821e-05	108.993	19.878	36.189	122.642	7.2277e-05	4.76431
1H-Inden-1-one, 2,3-dihydro-	8.91	132.057	57.6	4986199	C9H8O	83-33-0	1282	1289	7	mainlib	0	134592	3.22565e+06	6.29393e+06	2.15895e+07	3.65973e+06	0	1	TRUE	350168	569.307	0.946327	569.307	0	0	0	0	0	0	0.46	0.0094189	0.401	3.739	83-33-0	CAS-RN	DTXSID1058892	1H-Inden-1-one, 2,3-dihydro-	QNXSIUBBGPHDDE-UHFFFAOYSA-N	8.6896	243.729	0.00011298	1.127	0.000109901	105.607	54.11	-	143.024	0.000500035	2.61818
2-Furancarboxaldehyde, 5-methyl-	3.817	109.028	77.3	155451241	C6H6O2	620-02-0	965	965	0	mainlib	0	0	1.9096e+08	2.96963e+08	4.11383e+08	1.88853e+08	0	1	TRUE	6.19943e+06	115.429	0.880137	NA	0	0	0	0	0	0	0.182	0.0078343	0.852	4.45748	620-02-0	CAS-RN	DTXSID1060714	2-Furancarboxaldehyde, 5-methyl-	OUDFNZMQXZILJD-UHFFFAOYSA-N	-	171.751	0.000328852	1.156	0.000498884	64.695	13.063	36.684	164.353	0.0034435	1.52405
2-Cyclopenten-1-one, 3-methyl-	3.852	96.0569	87.4	22409728	C6H8O	2758-18-1	969	972	3	mainlib	0	107942	2.38463e+07	4.53042e+07	7.1219e+07	1.63906e+07	0	1	TRUE	1.12323e+06	198.658	0.960027	198.658	0	0	0	0	0	0	0.718	-	0.027	4.81642	2758-18-1	CAS-RN	DTXSID1062629	3-Methyl-2-cyclopenten-1-one	CHCCBPDEADMNCI-UHFFFAOYSA-N	2.48313	160.566	0.000155955	1.035	0.000837529	58.11	22.806	32.413	-	0.00057544	-
1H-Indene, 2,3-dihydro-4,7-dimethyl-	8.939	131.086	39.1	3228590	C11H14	6682-71-9	1284	N/A	N/A	mainlib	0	457867	3.03211e+06	4.90259e+06	1.09636e+07	3.24397e+06	0	1	TRUE	167291	261.583	0.979943	261.583	0	0	0	0	0	0	0.699	0.0360579	-	8.09805	6682-71-9	CAS-RN	DTXSID1064451	4,7-Dimethylindan	IWHKMCQFAMHMSX-UHFFFAOYSA-N	463.447	214.489	3.1842e-05	0.946	2.65461e-05	77.789	8.938	32.051	119.612	0.000208449	2.24905
2-Propanone, 1-(4-hydroxy-3-methoxyphenyl)-	13.331	137.06	22.7	218927	C10H12O3	2503-46-0	1536	N/A	N/A	mainlib	0	55597.3	219823	351000	817664	88406	0	1	TRUE	12231.4	271.965	0.976174	271.965	0	0	0	0	0	0	0.661	0.0234963	0.053	3.52389	2503-46-0	CAS-RN	DTXSID1075060	2-Propanone, 1-(4-hydroxy-3-methoxyphenyl)-	LFVCJQWZGDLHSD-UHFFFAOYSA-N	18.3654	290.876	0.000152757	1.113	0.000423643	121.66	67.664	39.528	151.838	0.00102094	11.5878
1,1'-Biphenyl, 2-methyl-	11.021	167.085	79.7	778898	C13H12	643-58-3	1401	1401	0	mainlib	0	0	652281	1.11005e+06	3.26726e+06	422697	0	1	TRUE	52438.1	400.897	0.961059	400.897	0	0	0	0	0	0	0.599	0.0159221	0.214	15.3816	643-58-3	CAS-RN	DTXSID10881160	2-Methyl-1,1'-biphenyl	ALLIZEAXNXSFGD-UHFFFAOYSA-N	912.011	260.38	5.22396e-06	0.987	1.59588e-05	111.656	17.083	39.355	128.923	4.13047e-05	-
1H-Pyrrole-2-carboxaldehyde, 1-methyl-	4.361	108.044	93.9	1305179	C6H7NO	1192-58-1	1009	N/A	N/A	mainlib	0	0	1.85691e+06	2.91639e+06	4.36295e+06	0	0	1	TRUE	66396	134.957	0.914701	134.957	0	0	0	0	0	0	0.426	-	0.756	4.4693	1192-58-1	CAS-RN	DTXSID20152338	1-Methyl-1H-pyrrole-2-carboxaldehyde	OUKQTRFCDKSEPL-UHFFFAOYSA-N	-	194.382	0.000142889	1.118	0.000626614	79.588	17.466	40.704	147.851	0.00311172	1.79887
Benzoic acid, 2,4-dimethyl-, methyl ester	9.2	133.065	59.9	673310	C10H12O2	23617-71-2	1298	N/A	N/A	mainlib	0	0	379370	811475	3.18873e+06	333599	0	1	TRUE	52367.7	740.533	0.932597	740.533	0	0	0	0	0	0	0.693	0.00719449	-0.006	4.50195	23617-71-2	CAS-RN	DTXSID20178290	Methyl 2,4-dimethylbenzoate	QQCLNRPRQRDMCK-UHFFFAOYSA-N	10.6905	228.806	9.01571e-05	1.033	7.99834e-05	92.68	39.564	33.251	135.404	0.000317687	2.63027
Benzene, hexachloro-	16.142	105.034	36.8	10066885	C6Cl6	118-74-1	1711	1716	5	gc-orbitrap contaminants library-2017-09-18	1.38058e+06	3.80349e+06	4.93089e+06	1.0645e+07	4.28883e+07	6.40188e+06	418062	1	TRUE	659650	769.788	0.893957	NA	0	0	0	0	0	0	0.154	0.00610942	-0.071	17.7255	118-74-1	CAS-RN	DTXSID2020682	Hexachlorobenzene	CKAPSXZOOQJIBF-UHFFFAOYSA-N	8375.29	293.365	1.58489e-06	1.752	4.93174e-07	133.485	156.061	-	105.984	3.81066e-06	2.47172
Benzyl nitrile	6.419	117.057	39.5	2274674	C8H7N	140-29-4	1140	1144	4	mainlib	2.61298e+06	0	1.1512e+06	2.80227e+06	7.53004e+06	1.82624e+06	0	1	TRUE	123950	554.106	0.980304	554.106	0	0	0	0	0	0	0.352	0.00870964	0.01	6.42517	140-29-4	CAS-RN	DTXSID2021492	Benzyl cyanide	SUSQOBVLVYHIEX-UHFFFAOYSA-N	7.70903	233.978	7.8343e-05	1.015	0.000322849	103.021	-7.335	37.944	154.823	0.00190108	1.78238
n-Hexadecanoic acid	19.734	213.185	1.4	24436372	C16H32O2	57-10-3	1959	N/A	N/A	mainlib	91641811	3.2406e+06	3.30235e+06	2.5432e+07	4.01256e+07	4.44663e+06	2.8656e+06	1	TRUE	667145	1115.06	0.955079	1115.06	0	2	0	0	0	0	0.434	0.042462	-0.091	8.62236	57-10-3	CAS-RN	DTXSID2021602	Hexadecanoic acid	IPCSVZSSVZVIGE-UHFFFAOYSA-N	23.9332	360.169	1.25603e-05	0.9	2.1677e-06	163.619	58.773	29.845	154.705	3.47536e-06	21.5278
Benzene, 1,3-dimethoxy-	6.894	138.068	79.1	4304789	C8H10O2	151-10-0	1168	N/A	N/A	mainlib	0	0	3.68379e+06	6.99221e+06	1.49579e+07	4.49959e+06	0	1	TRUE	239634	306.047	0.989052	306.047	0	2	0	0	0	0	0.369	0.0077983	0.547	3.67394	151-10-0	CAS-RN	DTXSID2047060	1,3-Dimethoxybenzene	DPZNOMCNRMUKPS-UHFFFAOYSA-N	11.3501	210.137	0.000107152	1.013	0.000571479	82.505	20.274	33.652	142.118	0.00136773	2.04174
Phenol, 2-methoxy-4-propyl-	10.448	137.06	69.9	7069473	C10H14O2	2785-87-7	1369	N/A	N/A	mainlib	0	0	4.62397e+06	7.80773e+06	3.30334e+07	4.02125e+06	0	1	TRUE	536118	614.395	0.919013	614.395	0	0	0	0	0	0	0.823	0.0161808	0.202	3.3304	2785-87-7	CAS-RN	DTXSID2047199	2-Methoxy-4-propylphenol	PXIKRTCSSLJURC-UHFFFAOYSA-N	32.1366	256.663	3.31131e-05	1.045	8.70964e-05	113.965	31.861	36.304	145.051	0.000597035	7.26106
Isoquinoline	8.198	129.057	61.2	144615	C9H7N	119-65-3	1242	1261	19	mainlib	591016	0	0	111628	309661	0	0	1	TRUE	5426.79	#DIV/0!	0.96664	NA	0	0	0	0	0	0	0.307	0.00533335	0.443	13.5778	119-65-3	CAS-RN	DTXSID2047644	Isoquinoline	AWJUIBRHMBBTKR-UHFFFAOYSA-N	20.3704	241.158	0.000135207	1.115	0.0002208	105.486	36.51	40.374	142.909	0.000772681	3.35738
Phenol, 2,6-dimethoxy-	10.152	154.062	95.2	20383313	C8H10O3	91-10-1	1352	1355	3	mainlib	0	0	3.19165e+07	1.88161e+07	8.13434e+07	1.06072e+07	0	1	TRUE	1.17255e+06	154.863	0.795721	NA	0	2	0	0	0	0	0.645	0.00698232	0.544	3.81792	91-10-1	CAS-RN	DTXSID2052607	2,6-Dimethoxyphenol	KLIDCXVFHGNTTM-UHFFFAOYSA-N	8.3946	240.558	9.52796e-05	1.117	0.000522396	95.157	36.005	36.234	151.88	0.00156315	7.8886
Benzoic acid, 3-methyl-, methyl ester	7.558	119.049	86.7	9352990	C9H10O2	99-36-5	1207	N/A	N/A	mainlib	0	0	7.10088e+06	1.31336e+07	3.73549e+07	7.88158e+06	0	1	TRUE	603131	426.06	0.967996	426.06	0	0	0	0	0	0	0.498	0.0128529	0.011	4.44062	99-36-5	CAS-RN	DTXSID2059196	Benzoic acid, 3-methyl-, methyl ester	CPXCDEMFNPKOEF-UHFFFAOYSA-N	9.86279	217.163	0.000100693	1.041	0.000133968	84.193	7.437	34.169	137.48	0.000704693	2.2856
Naphthalene, 2,3-dimethyl-	11.756	156.093	77.6	305624	C12H12	581-40-8	1443	1440	3	mainlib	0	0	0	375964	1.7634e+06	0	0	1	TRUE	30285.2	#DIV/0!	0.914269	NA	0	0	0	0	0	0	0.454	0.00993116	-	15.0036	581-40-8	CAS-RN	DTXSID2060383	2,3-Dimethylnaphthalene	WWGUMAYGTYQSGA-UHFFFAOYSA-N	544.503	262.218	1.10917e-05	0.996	1.55955e-05	108.872	53.173	36.583	122.277	7.4131e-05	4.60257
Benzene, cyclopropyl-	4.8	117.07	88.8	4155989	C9H10	873-49-4	1038	N/A	N/A	mainlib	288165	0	5.94852e+06	9.84273e+06	7.98084e+06	5.03167e+06	0	1	TRUE	113960	34.1651	0.498761	NA	0	0	0	0	0	0	0.414	0.0282488	-	12.1165	873-49-4	CAS-RN	DTXSID2074297	Cyclopropylbenzene	VFSFCYAQBIPUSL-UHFFFAOYSA-N	166.725	135.049	7.31139e-05	0.939	7.26106e-05	50.128	-44.953	31.306	127.864	0.000526017	1.28529
Naphthalene, decahydro-2-methyl-	5.977	95.0856	2.1	1656833	C11H20	2958-76-1	1114	N/A	N/A	mainlib	414576	411727	726351	7.01893e+06	2.05643e+06	833667	136148	-1	TRUE	40895.8	183.118	0.124932	NA	0	0	0	0	0	0	-	-	-	32.0098	2958-76-1	CAS-RN	DTXSID20873314	Decahydro-2-methylnaphthalene	GREARFRXIFVLGB-UHFFFAOYSA-N	-	-	-	-	-	-	-	-	-	-	-
Naphthalene, 1,2-dihydro-1,1,6-trimethyl-	10.228	157.101	61.2	774457	C13H16	30364-38-6	1356	N/A	N/A	mainlib	0	0	388786	1.10464e+06	3.33964e+06	588131	0	1	TRUE	55513.7	758.991	0.968104	758.991	0	0	0	0	0	0	0.659	0.0239332	0.444	3.3429	30364-38-6	CAS-RN	DTXSID30184443	1,2-Dihydro-1,1,6-trimethylnaphthalene	RTUMCNDCAVLXEP-UHFFFAOYSA-N	1069.05	246.65	9.18333e-06	0.945	5.05825e-06	100.018	17.446	32.709	-	3.63078e-05	6.77641
1-Propanone, 1-(2-furanyl)-	4.382	95.0128	94.8	2025571	C7H8O2	3194-15-8	1011	N/A	N/A	mainlib	0	0	0	14178997	0	0	0	0	TRUE	33759.5	#DIV/0!	0.015873	NA	0	0	0	0	0	0	0.617	-	0.342	4.89835	3194-15-8	CAS-RN	DTXSID30185778	1-(2-Furyl)propan-1-one	HCPORNAVHSWTOJ-UHFFFAOYSA-N	11.695	168.344	0.00021677	1.056	0.000568853	54.784	28.357	35.195	163.542	0.0026485	2.10378
Benzene, nitro-	5.616	77.0386	3.1	16424721	C6H5NO2	98-95-3	1092	1080	12	mainlib	5.13042e+06	0	1.56225e+07	3.08389e+07	4.12367e+07	2.21445e+07	0	1	TRUE	649115	163.957	0.909551	163.957	0	0	0	0	0	0	0.259	0.00304089	0.374	5.25296	98-95-3	CAS-RN	DTXSID3020964	Nitrobenzene	LQNUZADURLCDLV-UHFFFAOYSA-N	10.5196	214.612	0.000137721	1.217	0.000354813	101.841	26.868	-	144.391	0.000442588	2.12814
4,4'-Dimethylbiphenyl	14.851	167.085	91.4	113125	C14H14	613-33-2	1629	1608	21	mainlib	0	0	0	0	791875	0	0	1	TRUE	13197.9	#DIV/0!	0.777778	NA	0	0	0	0	0	0	0.738	0.0148594	0.49	22.9228	613-33-2	CAS-RN	DTXSID30210195	4,4'-Dimethylbiphenyl	RZTDESRVPFKCBH-UHFFFAOYSA-N	651.628	281.37	2.32809e-06	0.953	1.26765e-05	122.794	45.769	38.649	129.094	3.71535e-05	-
Benzeneacetaldehyde	4.948	91.0542	41.7	3225171	C8H8O	122-78-1	1047	1045	2	mainlib	7.66656e+06	238818	273497	3.16433e+06	6.1169e+06	5.11611e+06	0	1	TRUE	104686	2136.55	0.975883	2136.55	0	2	0	0	0	0	0.398	0.0158125	0.66	6.42286	122-78-1	CAS-RN	DTXSID3021483	Phenylacetaldehyde	DTUQWGWMVIHBKE-UHFFFAOYSA-N	-	192.858	0.000139316	0.992	0.000161065	85.198	11.281	34.333	147.162	0.000568853	1.76198
2-Allylphenol	6.926	134.073	12.6	1682770	C9H10O	1745-81-9	1170	N/A	N/A	mainlib	0	0	1.73074e+06	2.60202e+06	5.6111e+06	1.83552e+06	0	1	TRUE	87351.2	224.203	0.969339	224.203	0	0	0	0	0	0	0.671	0.0107152	0.019	3.34388	1745-81-9	CAS-RN	DTXSID3022164	2-Allylphenol	QIRNGVVZBINFMX-UHFFFAOYSA-N	15.7036	221.67	2.58226e-05	1.027	8.09096e-05	90.245	10.393	36.96	146.35	0.000401791	5.94292
Dimethyl phthalate	11.981	163.039	34.1	10046103	C10H10O4	131-11-3	1456	1448	8	gc-orbitrap contaminants library-2017-09-18	2.78475e+07	2.35473e+06	3.08e+06	7.66168e+06	2.51769e+07	3.49833e+06	703658	1	TRUE	387824	717.431	0.925188	717.431	0	0	0	0	0	0	0.566	0.0206538	0.069	3.81297	131-11-3	CAS-RN	DTXSID3022455	Dimethyl phthalate	NIQCNGHVCWTJSM-UHFFFAOYSA-N	3.155	270.652	0.000143219	1.119	8.22243e-05	119.995	27.005	35.751	139.331	0.000468813	4.39542
Triacetin	10.148	103.039	1.3	1787065	C9H14O6	102-76-1	1352	N/A	N/A	mainlib	0	194709	636365	3.02433e+06	7.76913e+06	709916	175012	1	TRUE	129823	1120.86	0.978626	1120.86	0	2	0	0	0	0	0.382	0.0220293	0.319	4.135	102-76-1	CAS-RN	DTXSID3026691	Triacetin	URAYPUMNDPQOKB-UHFFFAOYSA-N	0.524807	243.902	0.000337287	1.13	0.000425598	112.662	7.119	32.574	147.247	0.0038815	2.02768
3-Isopropylbenzaldehyde	8.292	133.065	84.2	355093	C10H12O	34246-57-6	1248	N/A	N/A	mainlib	0	0	0	652622	1.53514e+06	297889	0	1	TRUE	27139.5	#DIV/0!	0.975264	NA	0	0	0	0	0	0	0.596	0.0076913	0.159	3.55705	34246-57-6	CAS-RN	DTXSID30334426	3-Isopropylbenzaldehyde	FFQXEFNKZVGJDI-UHFFFAOYSA-N	-	235.246	4.08319e-05	1.012	5.67545e-05	88.772	14.4	35.167	136.002	0.000515229	2.52348
1-Butanone, 1-phenyl-	8.819	105.07	48.4	915162	C10H12O	495-40-9	1277	N/A	N/A	mainlib	0	0	516863	684644	4.69905e+06	505582	0	1	TRUE	76255.6	809.147	0.865268	NA	0	0	0	0	0	0	0.818	0.00535797	0.071	3.54457	495-40-9	CAS-RN	DTXSID3047059	Butyrophenone	FFSAXUULYPJSKH-UHFFFAOYSA-N	14.6555	228.374	0.000114551	0.973	5.26017e-05	89.037	17.928	38.656	136.264	0.000291072	2.32809
1,2-Cyclopentanedione, 3-methyl-	4.69	112.052	81	32829053	C6H8O2	765-70-8	1031	N/A	N/A	mainlib	0	136717	2.62774e+07	5.70689e+07	1.15141e+08	3.11794e+07	0	1	TRUE	1.86557e+06	338.174	0.995478	338.174	0	0	0	0	0	0	0.622	0.0238781	0.035	3.56209	765-70-8	CAS-RN	DTXSID3047716	3-Methyl-1,2-cyclopentanedione	OACYKCIZDVVNJL-UHFFFAOYSA-N	2.49459	168.209	0.00120504	1.058	0.00588844	60.67	33.505	34.006	151.644	0.00493174	1.42889
Acetic acid, phenyl ester	5.151	94.0413	42.4	2154629	C8H8O2	122-79-2	1060	N/A	N/A	mainlib	0	0	2.16143e+06	3.75329e+06	5.82577e+06	3.34191e+06	0	1	TRUE	90593.8	169.533	0.944975	169.533	0	0	0	0	0	0	0.469	0.0145881	0.067	4.43557	122-79-2	CAS-RN	DTXSID3051626	Phenyl acetate	IPBVNPXQWQGGJP-UHFFFAOYSA-N	7.99834	199.385	0.000179061	1.085	0.00036141	79.631	-0.514	35	144.309	0.00106414	2.5704
Benzene, heptyl-	10.356	91.0543	72.1	8365445	C13H20	1078-71-3	1364	N/A	N/A	mainlib	1.14254e+06	1.1359e+06	6.28145e+06	1.02746e+07	3.30981e+07	6.3274e+06	298065	1	TRUE	517709	426.919	0.942962	426.919	0	0	0	0	0	0	0.758	0.0174985	-	4.07011	1078-71-3	CAS-RN	DTXSID3061477	Heptylbenzene	LBNXAWYDQUGHGX-UHFFFAOYSA-N	399.945	242.313	5.14044e-06	0.864	4.53942e-06	98.863	-28.263	29.335	132.185	1.50314e-05	2.06538
2(3H)-Furanone, 5-dodecyldihydro-	21.647	85.0284	57.2	2658131	C16H30O2	730-46-1	2103	2105	2	mainlib	1.79353e+07	0	0	671585	0	0	0	0	TRUE	1599.01	#DIV/0!	0.015873	NA	0	0	0	0	0	0	0.3	0.0177011	-0.005	5.75452	730-46-1	CAS-RN	DTXSID30862390	5-Dodecyloxolan-2-one	SRIFJCOBFTWCTM-UHFFFAOYSA-N	-	344.362	1.57761e-05	0.897	1.45881e-05	165.063	23.927	-	-	3.98107e-06	7.21107
Cyclohexene, 1-methyl-5-(1-methylethenyl)-, (R)-	4.586	110.036	42.7	1747219	C10H16	1461-27-4	1024	N/A	N/A	mainlib	0	0	437158	3.35954e+06	6.10849e+06	2.32534e+06	0	1	TRUE	106685	1297.32	0.985091	1297.32	0	0	0	0	0	0	0.745	0.0394457	-	2.93144	1461-27-4	CAS-RN	DTXSID30871225	1-Methyl-5-(prop-1-en-2-yl)cyclohex-1-ene	JWQKMEKSFPNAIB-UHFFFAOYSA-N	429.536	171.355	1.36144e-05	0.84	8.72971e-06	47.526	-66.263	25.997	118.592	0.000131522	1.11173
Copaene	10.651	119.086	19.9	908338	C15H24	3856-25-5	1380	N/A	N/A	mainlib	0	0	652468	1.41656e+06	3.53511e+06	754230	0	1	TRUE	57630.8	441.806	0.985443	441.806	0	0	0	0	0	0	-	-	-	457.483	3856-25-5	CAS-RN	DTXSID30873067	8-Isopropyl-1,3-dimethyltricyclo(4.4.0.02,7)dec-3-ene	VLXDPFLIRFYIME-XIQJJJERSA-N	-	-	-	-	-	-	-	-	-	-	-
1,4-Cyclohex-2-enedione	4.706	110.036	38.2	7661740	C6H6O2	4505-38-8	1032	N/A	N/A	mainlib	0	0	7.78819e+06	1.23477e+07	2.53482e+07	8.14813e+06	0	1	TRUE	396239	225.47	0.974175	225.47	0	0	0	0	0	0	0.607	-	0.068	5.01787	4505-38-8	CAS-RN	DTXSID40196370	1,4-Cyclohex-2-enedione	GPMMYQITJVUZAT-UHFFFAOYSA-N	9.7499	198.641	0.000995405	1.204	0.000937562	75.306	77.679	-	-	3.20627e-05	-
Naphthalene, 2-methyl-	9.158	141.07	94.5	31184230	C11H10	91-57-6	1296	1301	5	gc-orbitrap contaminants library-2017-09-18	7.30827e+07	2.51989e+06	1.5178e+07	3.04293e+07	7.60069e+07	1.93151e+07	1.75767e+06	1	TRUE	1.20082e+06	400.769	0.980805	400.769	0	0	0	0	0	0	0.514	0.00944061	-	14.0244	91-57-6	CAS-RN	DTXSID4020878	2-Methylnaphthalene	QIMMUPPBPVKWKM-UHFFFAOYSA-N	358.922	246.201	1.63305e-05	1.012	4.31519e-05	99.729	15.988	37.161	125.56	0.000136458	3.71535
2-Cyclopenten-1-one, 2,3,4-trimethyl-	5.203	109.065	90.7	9844569	C8H12O	28790-86-5	1064	N/A	N/A	mainlib	0	0	8.03883e+06	1.55414e+07	3.21496e+07	1.31821e+07	0	1	TRUE	515410	299.929	0.990339	299.929	0	0	0	0	0	0	0.88	0.00826038	-0.017	3.55812	28790-86-5	CAS-RN	DTXSID4021686	2,3,4-Trimethylcyclopent-2-en-1-one	QJQNTXCURBPBOK-UHFFFAOYSA-N	3.6141	187.186	3.23594e-05	0.959	0.000253513	70.312	16.835	33.832	-	0.000180302	-
Diphenylamine	14.735	169.088	95.7	2808871	C12H11N	122-39-4	1622	1626	4	gc-orbitrap contaminants library-2017-09-18	1.85721e+07	0	0	364629	725350	0	0	1	TRUE	12957.3	#DIV/0!	0.973764	NA	0	0	0	1	0	0	0.527	0.0103039	0.186	6.65386	122-39-4	CAS-RN	DTXSID4021975	Diphenylamine	DMBHHRLKUKUOEG-UHFFFAOYSA-N	72.277	293.065	3.19154e-05	1.059	3.14051e-05	137.202	41.34	-	147.634	0.000113763	10.6414
3,5-Dimethylanisole	6.086	252.984	1.9	18631499	C9H12O	874-63-5	1120	N/A	N/A	mainlib	357194	0	312922	1.25255e+07	5.24625e+06	1.11979e+08	0	-1	TRUE	115025	1576.53	0.270421	NA	0	0	0	0	0	0	0.699	0.00912011	0.375	5.16312	874-63-5	CAS-RN	DTXSID40236326	3,5-Dimethylanisole	JCHJBEZBHANKGA-UHFFFAOYSA-N	27.6058	195.274	9.07821e-05	0.943	0.000209894	66.607	6.131	31.826	134.472	0.000671429	1.50661
Benzoic acid, 4-methyl-, methyl ester	7.705	119.049	80.6	3877049	C9H10O2	99-75-2	1215	N/A	N/A	mainlib	0	174348	3.05603e+06	5.17663e+06	1.55891e+07	3.14328e+06	0	1	TRUE	248239	410.108	0.956918	410.108	0	0	0	0	0	0	0.671	0.0123595	0.049	4.91713	99-75-2	CAS-RN	DTXSID4025668	Methyl 4-methylbenzoate	QSSJZLPUHJDYKF-UHFFFAOYSA-N	8.16582	220.113	0.000153815	1.076	0.000147231	98.965	21.537	34.498	138.119	0.000644169	2.30144
.alpha.-Pinene	3.541	93.0699	33.5	738520	C10H16	80-56-8	943	N/A	N/A	mainlib	82433.4	133618	2.13727e+06	932950	877421	1.00595e+06	0	1	TRUE	-11.9155	-58.9467	1.44603e-07	NA	0	2	1	0	0	0	0.836	0.0274157	0.05	7.18821	80-56-8	CAS-RN	DTXSID4026501	alpha-Pinene	GRWFGVWFFZKLTI-UHFFFAOYSA-N	1127.2	161.622	4.54988e-05	0.881	8.07235e-06	48.869	-29.27	28.774	114.426	0.000199526	1.6788
2-Cyclopenten-1-one, 2-hydroxy-3-methyl-	4.624	112.052	59.5	19630431	C6H8O2	80-71-7	1026	N/A	N/A	mainlib	0	0	2.03997e+07	3.84303e+07	6.85204e+07	1.00626e+07	0	1	TRUE	1.08779e+06	235.889	0.980808	235.889	0	2	0	0	0	0	0.758	-	0.242	3.56209	80-71-7	CAS-RN	DTXSID4035128	Cyclotene	CFAKWWQIUFSQFU-UHFFFAOYSA-N	1.1885	207.169	0.000170608	1.109	0.00171002	83.095	61.826	-	-	0.00114288	-
Benzofuran, 2-methyl-	5.839	131.049	97.5	30851670	C9H8O	4265-25-2	1105	N/A	N/A	mainlib	0	0	3.68328e+07	5.84311e+07	7.97633e+07	4.09345e+07	0	1	TRUE	1.20542e+06	116.555	0.878243	NA	0	0	0	0	0	0	0.573	0.00549541	0.185	3.94035	4265-25-2	CAS-RN	DTXSID40863353	2-Methyl-1-benzofuran	GBGPVUAOTCNZPT-UHFFFAOYSA-N	137.721	200.937	5.42001e-05	1.087	0.000187499	72.808	44.575	-	-	0.000350752	2.91072
Furyl hydroxymethyl ketone	5.548	95.0128	51.2	3191644	C6H6O3	17678-19-2	1087	N/A	N/A	mainlib	0	582706	1.58904e+06	3.86449e+06	1.37196e+07	2.5857e+06	0	1	TRUE	219574	763.389	0.933553	763.389	0	0	0	0	0	0	-	-	-	3.54516	17678-19-2	CAS-RN	DTXSID40938853	1-(Furan-2-yl)-2-hydroxyethan-1-one	RSZZMVPSHLKFQY-UHFFFAOYSA-N	-	-	-	-	-	-	-	-	-	-	-
Naphthalene, 1,2,3,4-tetrahydro-5-methyl-	9.135	131.086	14	1675153	C11H14	2809-64-5	1295	N/A	N/A	mainlib	0	443408	1.14949e+06	2.32475e+06	5.83621e+06	1.97221e+06	0	1	TRUE	89315.9	407.72	0.974017	407.72	0	0	0	0	0	0	0.638	0.0267301	-	7.70472	2809-64-5	CAS-RN	DTXSID50182365	Naphthalene, 1,2,3,4-tetrahydro-5-methyl-	YXOVIGZJPGLNGM-UHFFFAOYSA-N	401.791	230.884	3.81944e-05	0.956	2.37137e-05	89.622	-17.036	34.346	124.203	0.000141906	3.10456
Benzyl alcohol	4.789	108.057	43.8	5328246	C7H8O	100-51-6	1037	1036	1	mainlib	0	967132	4.88314e+06	9.01055e+06	1.74943e+07	4.94258e+06	0	1	TRUE	266633	258.26	0.993263	258.26	0	2	0	0	0	0	0.24	0.00416869	0.23	6.59692	100-51-6	CAS-RN	DTXSID5020152	Benzyl alcohol	WVDDGKGOMKODPV-UHFFFAOYSA-N	6.16	207.52	0.000295121	1.04	0.000630957	91.77	9.7	38.36	151.99	0.00446684	4.46684
Phenol	4.018	94.0414	31.5	10820506	C6H6O	108-95-2	983	N/A	N/A	mainlib	265459	1.05417e+06	1.33785e+07	2.32738e+07	2.57385e+07	1.20332e+07	0	1	TRUE	376278	92.3864	0.786752	NA	0	1	0	0	0	0	0.58	0.00461318	0.246	4.59014	108-95-2	CAS-RN	DTXSID5021124	Phenol	ISWSIDIOOBJBQZ-UHFFFAOYSA-N	7.60326	176.783	7.90679e-05	1.125	0.00041115	61.528	29.164	36.597	150.008	0.00139959	5.39511
Benzoic acid, methyl ester	5.703	105.034	91.8	24041988	C8H8O2	93-58-3	1098	1094	4	mainlib	737789	670313	2.34394e+07	3.93121e+07	7.21375e+07	3.16125e+07	384346	1	TRUE	1.12049e+06	207.762	0.974678	207.762	0	2	0	0	0	0	0.508	-	0.154	3.66983	93-58-3	CAS-RN	DTXSID5025572	Methyl benzoate	QPJVMBTYPHYUOC-UHFFFAOYSA-N	6.15177	201.597	0.00013213	1.06	0.000334195	83.365	1.46	35.152	142.482	0.000961612	1.97242
Methyl salicylate	7.393	92.0257	83.6	2836291	C8H8O3	119-36-8	1197	N/A	N/A	mainlib	202368	0	2.32582e+06	4.10037e+06	1.03069e+07	2.91861e+06	0	1	TRUE	164931	343.151	0.977238	343.151	0	2	0	0	0	0	0.442	0.0153815	0.109	3.54314	119-36-8	CAS-RN	DTXSID5025659	Methyl salicylate	OSWPMRLSEDHDFF-UHFFFAOYSA-N	3.58096	237.447	0.000218273	1.194	0.000212814	98.201	18.416	39.096	149.393	0.000824138	6.69885
5-tert-Butylpyrogallol	13.208	167.07	5	16099913	C10H14O3	20481-17-8	1528	N/A	N/A	mainlib	0	0	4.81905e+07	1.53357e+07	3.92165e+07	9.95676e+06	0	-1	TRUE	345904	-18.622	0.172521	NA	0	0	0	0	0	0	0.596	0.0135207	0.055	9.23316	20481-17-8	CAS-RN	DTXSID50344522	5-tert-Butylpyrogallol	HCNISNCKPIVZDX-UHFFFAOYSA-N	11.298	285.229	1.48936e-05	1.189	4.28549e-05	144.546	109.213	-	159.817	9.61612e-05	6.1235
2-Cyclopenten-1-one, 2-hydroxy-3,4-dimethyl-	5.418	126.068	13.7	2133515	C7H10O2	21835-00-7	1079	N/A	N/A	mainlib	0	0	1.71483e+06	3.50606e+06	7.54649e+06	2.16722e+06	0	1	TRUE	121874	340.073	0.992385	340.073	0	0	0	0	0	0	0.787	0.00755092	0.197	3.57243	21835-00-7	CAS-RN	DTXSID5051864	2-Hydroxy-3,4-dimethylcyclopent-2-en-1-one	GXUQPCUHTNAVRJ-UHFFFAOYSA-N	1.44877	211.459	0.000108893	1.104	0.00108143	91.865	59.932	38.499	-	0.000505825	-
1,5,7-Octatrien-3-ol, 3,7-dimethyl-	6.14	82.0414	11.4	2845769	C10H16O	29957-43-5	1124	N/A	N/A	mainlib	3.96956e+06	291032	1.67141e+06	3.20926e+06	8.42863e+06	2.35049e+06	0	1	TRUE	132715	404.283	0.973949	404.283	0	0	0	0	0	0	0.853	0.0166725	0.032	3.33933	29957-43-5	CAS-RN	DTXSID50864917	1,5,7-octatrien-3-ol, 3,7-dimethyl-	ZJIQIJIQBTVTDY-UHFFFAOYSA-N	11.722	204.732	0.000102329	0.848	4.23643e-05	72.013	-4.109	27.476	139.076	0.000383707	3.68978
m-Cymen-8-ol	7.353	135.08	11.6	3524586	C10H14O	5208-37-7	1195	N/A	N/A	mainlib	0	0	2.97357e+06	5.73878e+06	1.2369e+07	3.59072e+06	0	1	TRUE	198575	315.966	0.989773	315.966	0	0	0	0	0	0	-	-	-	2.87925	5208-37-7	CAS-RN	DTXSID601016804	2-(3-Tolyl)-2-propanol	NARIBLVZTLPQJB-UHFFFAOYSA-N	-	-	-	-	-	-	-	-	-	-	-
1,3,8-p-Menthatriene	6.04	119.086	18.6	1547189	C10H14	18368-95-1	1118	N/A	N/A	mainlib	173129	0	1.69611e+06	2.78027e+06	3.9191e+06	2.13748e+06	124228	1	TRUE	59822.9	131.063	0.900591	131.063	0	0	0	0	0	0	0.774	0.0301301	-	2.936	18368-95-1	CAS-RN	DTXSID60171462	1,3-Cyclohexadiene, 1-methyl-4-(1-methylethenyl)-	XNMPFDIYAMOYRM-UHFFFAOYSA-N	304.089	176.347	1.31826e-05	0.862	8.59014e-06	49.915	-31.957	26.125	121.611	0.000142889	1.08393
Benzoic acid	6.777	122.036	67.8	1740307	C7H6O2	65-85-0	1161	N/A	N/A	mainlib	0	715909	0	3.34898e+06	8.11726e+06	0	0	1	TRUE	134739	#DIV/0!	0.940952	NA	0	2	0	0	0	0	0.337	0.0103276	-0.023	6.6407	65-85-0	CAS-RN	DTXSID6020143	Benzoic acid	WPYMKLBDIGXBTP-UHFFFAOYSA-N	1.47571	252.299	0.000887156	1.201	0.000831764	124.866	122.5	-	-	0.00387258	-
Tetradecanoic acid	16.873	87.0441	67.1	3319720	C14H28O2	544-63-8	1760	1768	8	mainlib	1.83741e+07	0	0	1.82415e+06	3.03981e+06	0	0	1	TRUE	55006.7	#DIV/0!	0.955002	NA	0	2	0	0	0	0	0.549	0.05236	-0.055	5.71838	544-63-8	CAS-RN	DTXSID6021666	Tetradecanoic acid	TUNFSRHWOTWDNC-UHFFFAOYSA-N	33.4965	334.673	1.68267e-05	0.915	3.13329e-06	159.685	53.011	29.395	151.962	1.43549e-05	19.1867
2,4-Dimethylanisole	5.917	121.065	24	10534909	C9H12O	6738-23-4	1110	N/A	N/A	mainlib	0	0	5.52659e+06	2.13883e+07	3.13408e+07	1.54887e+07	0	1	TRUE	533796	467.091	0.962292	467.091	0	0	0	0	0	0	0.419	0.013366	0.772	4.98382	6738-23-4	CAS-RN	DTXSID60217733	2,4-Dimethylanisole	UJCFZCTTZWHRNL-UHFFFAOYSA-N	18.9671	192.478	5.48277e-05	0.947	0.000194536	69.012	8.489	32.094	135.515	0.000760326	1.45211
Benzene, pentyl-	6.723	91.0543	80.7	23548391	C11H16	538-68-1	1158	N/A	N/A	mainlib	486693	832754	1.92721e+07	4.10473e+07	7.31031e+07	3.00969e+07	0	1	TRUE	1.16855e+06	279.322	0.990539	279.322	0	0	0	0	0	0	0.587	0.0306902	-	3.74675	538-68-1	CAS-RN	DTXSID6022054	Pentylbenzene	PWATWSYOIIXYMA-UHFFFAOYSA-N	444.631	212.66	7.97995e-06	0.875	1.66725e-05	77.507	-48.191	29.594	130.598	4.66659e-05	1.51008
Benzene, n-butyl-	5.105	91.0543	56.9	5954289	C10H14	104-51-8	1057	N/A	N/A	mainlib	791888	215553	7.65036e+06	1.05938e+07	1.20364e+07	1.0392e+07	0	1	TRUE	168619	57.3313	0.717857	NA	0	0	0	0	0	0	0.497	0.0381066	-	3.96133	104-51-8	CAS-RN	DTXSID6022472	Butylbenzene	OCKPCBLVNKHBMX-UHFFFAOYSA-N	339.625	186.727	2.19281e-05	0.88	3.41193e-05	64.211	-52.629	28.974	129.857	0.000144877	1.30317
Phenanthrene	17.308	178.078	95.1	5833639	C14H10	85-01-8	1789	1794	5	gc-orbitrap contaminants library-2017-09-18	4.02409e+07	0	0	200438	394154	0	0	1	TRUE	7046.46	#DIV/0!	0.973147	NA	0	0	0	0	0	0	0.651	0.00893306	0.629	42.3429	85-01-8	CAS-RN	DTXSID6024254	Phenanthrene	YNPNZTXNASCQKK-UHFFFAOYSA-N	633.87	340.522	4.62381e-06	1.117	5.02343e-06	150.039	96.962	39.414	126.54	5.39511e-05	7.44732
Benzene, 1,2,3,4-tetrachloro-	10.646	161.132	36.5	342266	C6H2Cl4	634-66-2	1380	1380	0	mainlib	21658.7	0	171056	527496	1.38887e+06	286778	0	1	TRUE	23182	711.94	0.983791	711.94	0	0	0	0	0	0	0.333	0.00582103	-0.023	5.92918	634-66-2	CAS-RN	DTXSID6026088	1,2,3,4-Tetrachlorobenzene	GBDZXPJXOMHESU-UHFFFAOYSA-N	2844.46	257.025	8.33681e-06	1.56	4.62381e-06	111.03	69.995	38.837	111.701	2.2182e-05	2.25424
Benzene, 1,2,3,5-tetramethyl-	6.111	119.086	45.7	3603943	C10H14	527-53-7	1122	N/A	N/A	mainlib	472820	413514	3.80822e+06	6.6387e+06	8.99738e+06	4.89697e+06	0	1	TRUE	133638	136.262	0.912171	136.262	0	0	0	0	0	0	0.598	0.044157	-	3.0043	527-53-7	CAS-RN	DTXSID6026119	1,2,3,5-Tetramethylbenzene	BFIMMTCNYPIMRN-UHFFFAOYSA-N	311.889	200.056	2.57632e-05	0.865	6.69885e-05	69.138	16.765	29.186	120.247	0.000172187	1.47911
Quinazoline, 4-methyl-	10.055	76.0308	19.5	943163	C9H8N2	700-46-9	1347	1364	17	mainlib	181840	163185	450774	1.15163e+06	4.38283e+06	271876	0	1	TRUE	70626.7	872.289	0.925808	872.289	0	0	0	0	0	0	0.462	0.00638263	0.828	3.86659	700-46-9	CAS-RN	DTXSID60287113	4-Methylquinazoline	JWEOEZZCZCCPJL-UHFFFAOYSA-N	13.5207	254.976	0.000144877	1.15	0.000217771	113.795	80.848	37.496	129.887	0.000966051	-
Cyclohexene, 4-methyl-1-(1-methylethenyl)-	5.583	98.0363	36.4	784660	C10H16	586-67-4	1090	1075	15	mainlib	0	0	654093	1.1909e+06	2.76878e+06	878851	0	1	TRUE	44309.7	323.301	0.983902	323.301	0	0	0	0	0	0	0.754	0.0368978	-	3.16957	586-67-4	CAS-RN	DTXSID60334757	p-Mentha-3,8-diene	AJSJXSBFZDIRIS-UHFFFAOYSA-N	543.25	170.495	8.10961e-06	0.842	8.74984e-06	47.187	-62.137	26.162	118.531	0.000110662	1.24451
Creosol	7.335	138.068	98.1	314169751	C8H10O2	93-51-6	1194	N/A	N/A	mainlib	0	0	2.41431e+08	417567473	1261956099	278233951	0	1	TRUE	2.03023e+07	422.699	0.958919	422.699	0	2	0	0	0	0	0.614	0.00501187	0.073	3.50408	93-51-6	CAS-RN	DTXSID6047105	Creosol	PETRWTHZSKVLRE-UHFFFAOYSA-N	9.7949	226.808	0.0001	1.08	0.000360579	93.336	37.174	36.436	148.427	0.000433511	7.8343
Benzaldehyde, 3-methyl-	5.479	91.0543	30.4	20164008	C8H8O	620-23-5	1082	N/A	N/A	mainlib	141545	192444	2.36047e+07	3.6025e+07	5.08844e+07	3.02999e+07	0	1	TRUE	762950	115.568	0.88563	NA	0	0	0	0	0	0	0.192	0.0111173	0.049	4.06811	620-23-5	CAS-RN	DTXSID6060717	Benzaldehyde, 3-methyl-	OVWYEQOVUDKZNU-UHFFFAOYSA-N	-	200.126	7.2778e-05	1.05	0.000115345	78.585	30.504	39.606	142.207	0.00109396	1.39637
Benzoic acid, 4-ethoxy-, ethyl ester	13.22	121.028	0.6	11213242	C11H14O3	23676-09-7	1529	N/A	N/A	mainlib	837560	106945	3.22362e+06	5.526e+07	1.65102e+07	1.96377e+06	590664	-1	TRUE	382442	412.162	0.159424	NA	0	0	0	0	0	0	0.602	0.0125603	0.225	4.64124	23676-09-7	CAS-RN	DTXSID6073443	Benzoic acid, 4-ethoxy-, ethyl ester	HRAQMGWTPNOILP-UHFFFAOYSA-N	11.9674	277.525	0.000109901	1.072	5.08159e-05	112.602	19.286	34.345	140.68	0.00022182	5.05825
Pyridine, 2-phenyl-	12.111	340.001	45.8	247830	C11H9N	1008-89-5	1464	1466	2	mainlib	63457.9	0	0	284408	115420	1.27152e+06	0	1	TRUE	2600.84	#DIV/0!	0.261874	NA	0	0	0	0	0	0	0.607	0.00695024	0.821	15.329	1008-89-5	CAS-RN	DTXSID6074417	Pyridine, 2-phenyl-	VQGHOUODWALEFC-UHFFFAOYSA-N	63.5331	266.885	2.8119e-05	1.066	4.84172e-05	130.97	83.541	-	139.25	0.000311172	-
Naphthalene, 1,2,3,4-tetrahydro-1-methyl-	8.07	131.086	45.9	856850	C11H14	1559-81-5	1235	N/A	N/A	mainlib	0	0	660753	1.43766e+06	3.13639e+06	763142	0	1	TRUE	50976.5	374.669	0.994072	374.669	0	0	0	0	0	0	0.672	0.0238781	-	5.24795	1559-81-5	CAS-RN	DTXSID60870887	1-Methyltetraline	APBBTKKLSNPFDP-UHFFFAOYSA-N	407.38	217.886	2.75423e-05	0.95	3.77572e-05	81.466	-22.3	33.768	123.296	0.000144212	4.1783
1H-Indene, 1-ethylidene-	9.811	368.106	21.3	537769	C11H10	2471-83-2	1333	1315	18	mainlib	0	0	0	0	108041	3.65634e+06	0	1	TRUE	1800.68	#DIV/0!	0.777778	NA	0	0	0	0	0	0	0.779	0.0166725	-	2.63455	2471-83-2	CAS-RN	DTXSID60873232	1-Ethylidene-1H-indene	HNZQPQACDDJLTD-UHFFFAOYSA-N	371.535	226.064	2.22331e-05	1.001	8.97429e-06	85.047	33.478	-	-	-	1.62555
3,5-Octadien-2-one, (E,E)-	5.434	95.0492	16	1499074	C8H12O	30086-02-3	1080	1073	7	mainlib	0	0	1.25643e+06	1.8053e+06	5.9301e+06	1.50169e+06	0	1	TRUE	94158.7	371.978	0.94077	371.978	0	0	0	0	0	0	-	-	-	4.26483	30086-02-3	CAS-RN	DTXSID701016433	(E,E)-3,5-Octadien-2-one	LWRKMRFJEUFXIB-YTXTXJHMSA-N	-	-	-	-	-	-	-	-	-	-	-
2-Methoxy-5-methylphenol	7.226	123.044	87.3	9648556	C8H10O2	1195-09-1	1187	1193	6	mainlib	0	0	6.67739e+06	1.35598e+07	3.85951e+07	8.70763e+06	0	1	TRUE	627842	477.997	0.970752	477.997	0	0	0	0	0	0	0.689	0.00583445	0.232	3.50729	1195-09-1	CAS-RN	DTXSID70152469	2-Methoxy-5-methylphenol	IFNDEOYXGHGERA-UHFFFAOYSA-N	9.66051	229.627	9.50605e-05	1.104	0.000311172	94.263	32.606	36.486	148.83	0.000392645	7.76247
3,4-Dimethylanisole	6.524	136.088	38.1	2005426	C9H12O	4685-47-6	1146	N/A	N/A	mainlib	0	0	1.01706e+06	1.03327e+06	8.52253e+06	3.46512e+06	0	1	TRUE	137238	737.959	0.845317	NA	0	0	0	0	0	0	0.571	0.0140605	0.575	5.18298	4685-47-6	CAS-RN	DTXSID70196964	3,4-Dimethylanisole	LVUBSVWMOWKPDJ-UHFFFAOYSA-N	17.0608	200.287	6.19441e-05	0.943	0.000181552	68.358	7.51	32.241	135.284	0.000674528	1.50661
1,3-Butadiene, 1,1,2,3,4,4-hexachloro-	7.79	224.841	83.9	967093	C4Cl6	87-68-3	1220	1214	6	gc-orbitrap contaminants library-2017-09-18	6.09849e+06	0	223454	0	447703	0	0	0	TRUE	5865.61	100.355	0.524485	NA	0	0	0	0	0	0	0.027	0.00184077	0.368	5.72381	87-68-3	CAS-RN	DTXSID7020683	Hexachloro-1,3-butadiene	RWNKSTSCBHKHTB-UHFFFAOYSA-N	209.411	205.123	1.57761e-06	1.671	2.33884e-06	101.18	-13.633	-	96.346	-	1.57761
Phenol, 2,4,6-trimethyl-	7.518	136.088	55.6	1314658	C9H12O	527-60-6	1204	N/A	N/A	mainlib	0	0	965008	2.33705e+06	5.08476e+06	815789	0	1	TRUE	83417.5	426.914	0.996566	426.914	0	0	0	0	0	0	0.523	0.0074131	0.803	8.1443	527-60-6	CAS-RN	DTXSID7022049	2,4,6-Trimethylphenol	BPRYUXCVCCNUFE-UHFFFAOYSA-N	13.6144	225.866	2.23357e-05	1.006	0.000109901	93.943	43.735	35.212	139.123	0.000488652	5.71479
2,6-Diisopropylnaphthalene	16.295	475.104	45.4	1431674	C16H20	24157-81-1	1722	1728	6	mainlib	0	0	0	3.41144e+06	2.90671e+06	3.70357e+06	0	1	TRUE	56567.6	#DIV/0!	0.664854	NA	0	0	0	0	0	0	0.857	0.011508	0.243	18.2738	24157-81-1	CAS-RN	DTXSID7035272	2,6-Diisopropylnaphthalene	GWLLTEXUIOFAFE-UHFFFAOYSA-N	1148.15	308.644	8.55067e-07	0.952	4.23643e-06	136.157	40.184	33.371	120.403	2.58821e-05	11.7761
Ethanone, 1-(2-hydroxyphenyl)-	6.836	121.028	78.8	10993132	C8H8O2	118-93-4	1164	N/A	N/A	mainlib	0	0	8.05321e+06	1.69157e+07	4.09589e+07	1.10242e+07	0	1	TRUE	665401	408.603	0.987033	408.603	0	0	0	0	0	0	0.364	0.0125026	0.029	3.55959	118-93-4	CAS-RN	DTXSID7040285	2-Hydroxyacetophenone	JECYUBVRTQDVAT-UHFFFAOYSA-N	4.7863	241.575	0.000158855	1.107	0.000316228	102.387	64.231	40.382	149.929	0.000748169	7.01455
Benzene, nonyl-	13.899	425.057	9	2053141	C15H24	1081-77-2	1570	N/A	N/A	mainlib	0	0	0	7.26206e+06	0	7.10993e+06	0	-1	TRUE	17290.6	#DIV/0!	0.015873	NA	0	0	0	0	0	0	0.882	0.0150314	-	4.12293	1081-77-2	CAS-RN	DTXSID7040786	1-Phenylnonane	LIXVMPBOGDCSRM-UHFFFAOYSA-N	311.172	286.611	3.65595e-06	0.855	1.23027e-06	113.245	-18.07	29.988	136.94	4.66659e-06	4.05509
Benzene, 1,2-dimethoxy-	6.518	138.068	8.6	15506032	C8H10O2	91-16-7	1146	N/A	N/A	mainlib	0	0	9.5446e+06	2.40419e+07	5.89462e+07	1.60096e+07	0	1	TRUE	971503	517.587	0.989431	517.587	0	0	0	0	0	0	0.554	0.013366	0.087	4.12951	91-16-7	CAS-RN	DTXSID7047065	1,2-Dimethoxybenzene	ABDKAPXRBAPSQN-UHFFFAOYSA-N	12.4451	205.596	0.000142889	0.998	0.000610942	72.08	2.803	33.728	144.355	0.00155239	1.94984
1-Cyclohexene-1-carboxaldehyde, 2,6,6-trimethyl-	7.881	105.07	23	5819327	C10H16O	432-25-7	1225	1220	5	mainlib	1.65549e+06	0	5.34391e+06	9.21983e+06	2.1342e+07	3.17401e+06	0	1	TRUE	339482	299.371	0.980877	299.371	0	0	0	0	0	0	0.657	0.0270396	0.422	3.54319	432-25-7	CAS-RN	DTXSID7047142	beta-Cyclocitral	MOQGCGNUWBPGTQ-UHFFFAOYSA-N	-	212.301	2.21309e-05	0.926	4.98884e-05	65.72	62.72	-	117.169	0.000133352	1.92752
3,5-di-tert-Butyl-4-hydroxybenzaldehyde	16.987	219.138	86.2	809537	C15H22O2	1620-98-0	1767	N/A	N/A	mainlib	299315	156372	143318	1.24347e+06	2.05273e+06	1.59226e+06	179295	1	TRUE	34287.5	1332.29	0.959774	1332.29	0	0	0	0	0	0	0.866	0.0110154	0.115	5.36063	1620-98-0	CAS-RN	DTXSID7057658	3,5-Di-tert-butyl-4-hydroxybenzaldehyde	DOZRDZLFLOODMB-UHFFFAOYSA-N	-	306.27	3.60579e-06	0.992	3.5156e-06	135.122	103.168	-	120.752	2.38232e-05	-
2,2'-Dimethylbiphenyl	13.217	167.086	52.1	49567	C14H14	605-39-0	1529	1546	17	mainlib	151614	0	0	0	195355	0	0	1	TRUE	3255.91	#DIV/0!	0.777778	NA	0	0	0	0	0	0	0.64	0.0165959	0.535	15.1398	605-39-0	CAS-RN	DTXSID7060540	1,1'-Biphenyl, 2,2'-dimethyl-	ABMKWMASVFVTMD-UHFFFAOYSA-N	807.235	270.202	3.22849e-06	0.966	1.05439e-05	112.94	30.286	38.77	126.626	2.88403e-05	-
Methyl 2-furoate	3.951	95.0128	72.4	40286434	C6H6O3	611-13-2	978	N/A	N/A	mainlib	0	41238.5	5.59402e+07	7.71844e+07	9.56972e+07	5.3142e+07	0	1	TRUE	1.37866e+06	71.0705	0.775028	NA	0	2	0	0	0	0	0.643	0.00239332	0.572	4.61317	611-13-2	CAS-RN	DTXSID7060598	2-Furancarboxylic acid, methyl ester	HDJLSECJEQSPKW-UHFFFAOYSA-N	5.12861	170.825	0.000618016	1.132	0.00107399	54.427	20.634	33.935	163.632	0.0058479	1.94089
Naphthalene, 1,6,7-trimethyl-	14.2	155.085	86.9	286292	C13H14	2245-38-7	1588	1568	20	mainlib	0	0	210695	377368	1.41598e+06	0	0	1	TRUE	22993.2	572.051	0.934743	572.051	0	0	0	0	0	0	0.584	0.0103276	-	13.5763	2245-38-7	CAS-RN	DTXSID7062291	1,6,7-Trimethylnaphthalene	JBXULKRNHAQMAS-UHFFFAOYSA-N	554.626	274.852	7.03072e-06	0.98	9.8628e-06	114.893	25.545	36.115	119.973	5.33335e-05	7.29458
Naphthalene, 1,7-dimethyl-	11.424	141.07	4	3088056	C12H12	575-37-1	1424	1404	20	mainlib	868416	641856	2.29946e+06	3.60806e+06	1.2009e+07	2.18959e+06	0	1	TRUE	184675	422.254	0.932184	422.254	0	0	0	0	0	0	0.511	0.0111686	-	12.9296	575-37-1	CAS-RN	DTXSID7073197	1,7-Dimethylnaphthalene	SPUWFVKLHHEKGV-UHFFFAOYSA-N	538.27	261.736	1.19124e-05	0.996	2.66073e-05	108.981	30.454	36.534	122.751	7.03072e-05	4.63447
1H-Indene, 2,3-dihydro-4-methyl-	6.437	117.07	90.6	7474265	C10H12	824-22-6	1141	1145	4	mainlib	358273	0	7.93074e+06	1.30493e+07	2.02989e+07	1.06827e+07	0	1	TRUE	312737	155.952	0.936829	155.952	0	0	0	0	0	0	0.553	0.0368978	-	2.0033	824-22-6	CAS-RN	DTXSID7073931	4-Methylindan	LNNSODHYZXCEJP-UHFFFAOYSA-N	236.048	198.759	6.39735e-05	0.99	4.73151e-05	71.96	4.807	32.209	123.375	0.000349945	2.07014
1,2-Benzisothiazole	7.924	367.07	9.4	116631306	C7H5NS	272-16-2	1227	N/A	N/A	mainlib	8.48663e+06	7.09359e+06	8.67194e+06	1.37664e+08	5.95498e+07	5.94953e+08	0	-1	TRUE	1.17388e+06	586.696	0.256471	NA	0	0	0	0	0	0	0.519	0.00205589	0.355	8.5899	272-16-2	CAS-RN	DTXSID7074290	1,2-Benzisothiazole	CSNIZNHTOVFARY-UHFFFAOYSA-N	11.0408	226.078	0.000209894	1.252	-	78.24	40.128	-	-	0.00100925	3.16228
1H-Indene, 2,3-dihydro-1,1,4,6-tetramethyl-	10.395	159.117	8.7	1122781	C13H18	941-60-6	1366	N/A	N/A	mainlib	0	0	832103	1.5824e+06	4.51335e+06	931616	0	1	TRUE	73046.5	442.402	0.968641	442.402	0	0	0	0	0	0	0.752	0.0253513	-	2.99281	941-60-6	CAS-RN	DTXSID7074298	1,1,4,6-Tetramethylindan	PJPNYZCIGFQVQG-UHFFFAOYSA-N	1193.99	235.511	1.08143e-05	0.901	2.19281e-05	90.823	4.59	31.513	113.126	5.44503e-05	2.12324
2(5H)-Furanone	3.398	84.0206	17.2	7048830	C4H4O2	497-23-4	932	N/A	N/A	mainlib	0	748031	6.68373e+06	1.19202e+07	2.03296e+07	9.66023e+06	0	1	TRUE	310562	204.166	0.97866	204.166	0	0	0	0	0	0	0.715	0.00933254	0.079	4.44309	497-23-4	CAS-RN	DTXSID7075422	2(5H)-Furanone	VIHAEDVKXSOUAT-UHFFFAOYSA-N	-	176.632	0.00084918	1.156	0.00200909	72.679	10.658	-	-	0.0153815	0.866962
4-Cyanocyclohexene	4.537	106.065	79.7	1362807	C7H9N	100-45-8	1021	N/A	N/A	mainlib	644141	0	3.11144e+06	2.52157e+06	1.05078e+06	2.21172e+06	0	1	TRUE	1292.23	-66.2284	0.000586871	NA	0	0	0	0	0	0	0.233	0.00847227	0.082	3.56794	100-45-8	CAS-RN	DTXSID70861706	3-​Cyclohexene-​1-​carbonitrile	GYBNBQFUPDFFQX-UHFFFAOYSA-N	8.43335	162.252	8.41395e-05	0.938	0.000302691	68.273	1.193	33.519	152.049	0.0021677	1.5417
1-Phenanthrenecarboxaldehyde, 1,2,3,4,4a,9,10,10a-octahydro-1,4a-dimethyl-7-(1-methylethyl)-, [1R-(1.alpha.,4a.beta.,10a.alpha.)]-	23.784	269.19	88.8	322571	C20H28O	13601-88-2	2276	N/A	N/A	mainlib	121424	0	0	664585	600785	871203	0	1	TRUE	11595.4	#DIV/0!	0.701803	NA	0	0	0	0	0	0	-	-	-	44.2275	13601-88-2	CAS-RN	DTXSID70880715	1-phenanthrenecarboxaldehyde, 1,2,3,4,4a,9,10,10a-octahydro-1,4a-dimethyl-7-(1-methylethyl)-, [1R-(1.alpha.,4a.beta.,10a.alpha.)]-	YCLCHPWRGSDZKL-SLFFLAALSA-N	-	-	-	-	-	-	-	-	-	-	-
Levoglucosenone	6.007	97.0285	50.1	5611581	C6H6O3	37112-31-5	1116	1107	9	mainlib	742764	0	4.3112e+06	6.73364e+06	2.36272e+07	3.86629e+06	0	1	TRUE	379025	448.042	0.937974	448.042	0	0	0	0	0	0	-	-	-	4.84879	37112-31-5	CAS-RN	DTXSID70880912	levoglucosenone	HITOXZPZGPXYHY-UHFFFAOYSA-N	-	-	-	-	-	-	-	-	-	-	-
2-Cyclopenten-1-one, 2,3-dimethyl-	4.853	110.073	60.3	22241552	C7H10O	1121-05-7	1040	N/A	N/A	mainlib	0	0	1.86973e+07	3.67198e+07	7.36557e+07	2.66181e+07	0	1	TRUE	1.18147e+06	293.938	0.990936	293.938	0	0	0	0	0	0	0.737	-	-0.077	6.54645	1121-05-7	CAS-RN	DTXSID80149901	2-Cyclopenten-1-one, 2,3-dimethyl-	UZLQSPYGTUMKGS-UHFFFAOYSA-N	2.67301	190.169	5.5335e-05	1.024	0.000405509	59.848	23.227	-	-	0.00100462	-
Isophorone	6.12	138.104	21.5	1706517	C9H14O	78-59-1	1122	1124	2	mainlib	1.35241e+06	0	886097	2.63204e+06	5.84049e+06	1.23458e+06	0	1	TRUE	97279	559.126	0.997219	559.126	0	0	0	0	0	0	0.944	0.0104954	0.25	3.69868	78-59-1	CAS-RN	DTXSID8020759	Isophorone	HJOVHMDZYOCNQW-UHFFFAOYSA-N	8.27942	211.454	0.000161808	0.925	0.00044978	73.547	31.413	33.105	-	-	-
Naphthalene	7.213	128.062	91.5	57435148	C10H8	91-20-3	1186	1189	3	gc-orbitrap contaminants library-2017-09-18	6.88532e+07	8.51122e+06	4.39616e+07	8.02344e+07	124947105	6.9554e+07	5.98454e+06	1	TRUE	1.85815e+06	184.219	0.972212	184.219	0	0	0	0	0	0	0.32	0.0109648	-0.01	3.02366	91-20-3	CAS-RN	DTXSID8020913	Naphthalene	UFWIBTONFRDIAS-UHFFFAOYSA-N	244.67	233.31	5.7544e-05	1.03	6.0256e-05	86.92	37.11	38.03	129.51	0.000263027	2.75423
Octadecanoic acid	22.37	129.091	92.5	6849468	C18H36O2	57-11-4	2160	2172	12	mainlib	7.62925e+06	796739	1.31881e+06	1.16595e+07	2.46662e+07	1.31176e+06	564077	1	TRUE	419958	1770.33	0.981608	1770.33	0	0	0	0	0	0	0.645	0.0444631	-0.074	18.9526	57-11-4	CAS-RN	DTXSID8021642	Octadecanoic acid	QIQXTHQIDYTFRH-UHFFFAOYSA-N	14.6893	375.047	8.531e-06	0.889	1.74985e-06	174.352	65.442	30.206	154.232	9.59401e-07	22.08
Phenol, 2-methyl-	5.015	108.057	88	18176104	C7H8O	95-48-7	1051	1051	0	gc-orbitrap contaminants library-2017-09-18	0	0	2.20375e+07	2.98423e+07	4.8808e+07	2.65449e+07	0	1	TRUE	727109	121.477	0.907116	121.477	0	1	0	0	0	0	0.598	0.00125893	0.052	5.30306	95-48-7	CAS-RN	DTXSID8021808	o-Cresol	QWVGKYWNOKOFNN-UHFFFAOYSA-N	11.3501	198.604	8.22243e-05	1.067	0.000311889	83.174	37.773	36.909	148.13	0.00111173	5.74116
Benzene, 1,2,3-trichloro-	7.728	291.036	10	911040	C6H3Cl3	87-61-6	1216	1206	10	mainlib	54987.8	0	0	1.40497e+06	534336	4.38299e+06	0	-1	TRUE	12250.8	#DIV/0!	0.238905	NA	0	0	0	0	0	0	0.335	0.00432514	0.023	4.10383	87-61-6	CAS-RN	DTXSID8026193	1,2,3-Trichlorobenzene	RELMFMZEBKVZJC-UHFFFAOYSA-N	688.652	211.168	1.44544e-05	1.412	1.86209e-05	98.706	29.66	36.337	116.597	7.48169e-05	1.61065
3-Phenylbut-1-ene	6.176	132.093	74.7	3349562	C10H12	934-10-1	1125	1115	10	mainlib	0	0	2.89975e+06	6.25757e+06	9811062	4.47855e+06	0	1	TRUE	157704	238.342	0.969474	238.342	0	0	0	0	0	0	0.563	0.0267917	-	3.73867	934-10-1	CAS-RN	DTXSID80298327	(But-3-en-2-yl)benzene	CHPXLAPHLQIKCA-UHFFFAOYSA-N	314.051	173.244	3.41193e-05	0.881	4.84172e-05	52.143	-49.604	28.414	126.882	0.000218273	1.30918
2,5-Hexanedione	3.394	99.0441	12.8	3470071	C6H10O2	110-13-4	931	921	10	mainlib	0	0	3.7574e+06	8.01783e+06	9.75745e+06	2.75782e+06	0	1	TRUE	154876	159.686	0.87303	NA	0	0	0	0	0	0	0.498	0.0129122	0.185	4.57946	110-13-4	CAS-RN	DTXSID8030138	2,5-Hexanedione	OJVAMHKKJGICOG-UHFFFAOYSA-N	2.2856	170.83	0.00420727	0.953	0.00719449	51.077	-9.884	30.53	151.56	0.00717794	0.826038
Benzofuran, 7-methoxy-	8.419	148.052	95.6	6730409	C9H8O2	7168-85-6	1255	N/A	N/A	mainlib	0	0	4.82689e+06	9.12443e+06	2.7536e+07	5.62554e+06	0	1	TRUE	446180	470.471	0.962198	470.471	0	0	0	0	0	0	0.65	0.00365595	0.1	4.93907	7168-85-6	CAS-RN	DTXSID80343548	7-Methoxybenzofuran	QPLLPLLBBSWRTM-UHFFFAOYSA-N	108.143	218.506	7.2277e-05	1.115	0.000237137	87.756	56.186	-	-	0.000428549	3.98107
Benzaldehyde	3.796	105.034	23.8	27783051	C7H6O	100-52-7	965	N/A	N/A	mainlib	2.25258e+07	785567	3.85136e+07	5.35163e+07	4.95428e+07	2.95972e+07	0	1	TRUE	668684	28.6372	0.540915	NA	0	2	1	0	0	0	0.19	0.0120226	0.04	5.92924	100-52-7	CAS-RN	DTXSID8039241	Benzaldehyde	HUMNYLRZRPPJDN-UHFFFAOYSA-N	6.16	185.01	0.000151356	1.09	0.000158489	73.44	6.48	41.15	143.85	0.00128825	1.41254
Benzene, 1,2,3-trimethyl-	4.606	105.07	70.1	7168503	C9H12	526-73-8	1026	N/A	N/A	mainlib	363646	856931	1.04543e+07	1.70701e+07	1.34005e+07	7.75192e+06	282160	1	TRUE	179109	28.1813	0.466028	NA	0	0	0	0	0	0	0.408	0.0433511	-	4.01295	526-73-8	CAS-RN	DTXSID8047769	1,2,3-Trimethylbenzene	FYGHSUNMUKGBRK-UHFFFAOYSA-N	173.38	172.792	4.69894e-05	0.877	0.000111429	48.824	-17.53	29.197	126.731	0.000334965	1.11944
3,4-Dimethoxytoluene	8.132	152.083	83.8	9732704	C9H12O2	494-99-5	1239	N/A	N/A	mainlib	0	0	7.49434e+06	1.24054e+07	4.11683e+07	7.0609e+06	0	1	TRUE	662144	449.325	0.946689	449.325	0	0	0	0	0	0	0.73	0.012735	0.238	3.82098	494-99-5	CAS-RN	DTXSID8060088	Benzene, 1,2-dimethoxy-4-methyl-	GYPMBQZAVBFUIZ-UHFFFAOYSA-N	19.7697	220.115	9.66051e-05	0.998	0.000371535	75.414	22.718	33.143	141.42	0.00118032	2.1677
Benzene, 1-methyl-4-propyl-	5.032	105.07	20.3	1146634	C10H14	1074-55-1	1053	N/A	N/A	mainlib	148333	223496	1.34217e+06	2.51844e+06	2.23716e+06	1.55684e+06	0	1	TRUE	31034.6	66.682	0.630256	NA	0	0	0	0	0	0	0.538	0.0400867	-	3.48988	1074-55-1	CAS-RN	DTXSID8061470	p-Propyltoluene	JXFVMNFKABWTHD-UHFFFAOYSA-N	349.14	187.297	1.79061e-05	0.872	4.3451e-05	63.859	-48.549	28.603	126.285	0.000110662	1.19124
Benzene, hexyl-	8.514	91.0543	94.9	11937697	C12H18	1077-16-3	1260	N/A	N/A	mainlib	514231	641295	8.68324e+06	1.86309e+07	4.39463e+07	1.09657e+07	182324	1	TRUE	707139	406.104	0.989042	406.104	0	0	0	0	0	0	0.622	0.0185353	-	3.5255	1077-16-3	CAS-RN	DTXSID8061476	Benzene, hexyl-	LTEQMZWBSYACLV-UHFFFAOYSA-N	416.869	223.403	6.42688e-06	0.869	7.94328e-06	89.609	-36.014	29.765	131.008	2.66073e-05	1.77828
3,5-Dimethoxytoluene	8.64	152.083	77.8	25283763	C9H12O2	4179-19-5	1267	N/A	N/A	mainlib	0	0	1.77967e+07	3.40554e+07	1.04399e+08	2.07347e+07	0	1	TRUE	1.69396e+06	486.621	0.96075	486.621	0	0	0	0	0	0	0.617	0.0107152	0.709	3.81815	4179-19-5	CAS-RN	DTXSID8063339	3,5-Dimethoxytoluene	RIZBLVRXRWHLFA-UHFFFAOYSA-N	18.1552	217.425	9.2683e-05	0.995	0.00033037	80.578	25.512	32.966	139.111	0.00104472	2.15278
Indan, 1-methyl-	5.411	117.07	16.2	1923764	C10H12	767-58-8	1078	1073	5	mainlib	0	0	1.61696e+06	3.97656e+06	4.72734e+06	3.1455e+06	0	1	TRUE	76707.2	192.36	0.873535	NA	0	0	0	0	0	0	0.612	0.0216272	-	2.54731	767-58-8	CAS-RN	DTXSID80862406	1-Methyl-2,3-dihydro-1H-indene	FIPKSKMDTAQBDJ-UHFFFAOYSA-N	342.768	194.268	4.01791e-05	0.971	6.35331e-05	72.964	-10.003	31.734	123.337	0.000356451	2.18776
Benzaldehyde, 3-ethyl-	6.862	134.073	12.2	924335	C9H10O	34246-54-3	1166	1168	2	mainlib	0	0	927687	1.05517e+06	4.11663e+06	370866	0	1	TRUE	64496.4	343.751	0.908092	343.751	0	0	0	0	0	0	0.473	-	0.164	3.54787	34246-54-3	CAS-RN	DTXSID90187819	m-Ethylbenzaldehyde	LLYXUFQXCNIGDG-UHFFFAOYSA-N	-	234.534	8.31764e-05	1.053	5.03501e-05	88.487	13.257	38.63	136.093	0.000666807	2.19786
Eugenol	10.274	164.083	92.9	5053691	C10H12O2	97-53-0	1359	N/A	N/A	mainlib	0	0	4.15078e+06	4.91389e+06	2.41019e+07	2.20929e+06	0	1	TRUE	383749	480.659	0.890525	NA	0	0	0	0	0	0	0.822	0.0141906	0.246	3.32808	97-53-0	CAS-RN	DTXSID9020617	Eugenol	RRAFCDWBNXTKKO-UHFFFAOYSA-N	17.6604	251.998	2.45471e-05	1.07	8.29851e-05	113.93	32.593	37.473	148.274	0.000282488	5.78096
Ethanol, 2-phenoxy-	7.82	94.0413	75.2	10671843	C8H10O2	122-99-6	1222	N/A	N/A	mainlib	169546	4.02212e+06	8.61342e+06	1.07918e+07	4.95918e+07	1.51425e+06	0	1	TRUE	742817	475.75	0.869119	NA	0	0	0	0	0	0	0.564	0.0128529	0.026	5.47167	122-99-6	CAS-RN	DTXSID9021976	2-Phenoxyethanol	QCDWFXQBSFUVSP-UHFFFAOYSA-N	4.96592	241.376	0.000663743	1.105	0.0012218	118.744	31.458	36.448	157.186	0.00279254	7.8886
Phenylethyl Alcohol	5.868	122.073	51.5	4108840	C8H10O	60-12-8	1108	1116	8	mainlib	0	0	485885	7.16632e+06	1.6047e+07	5.06266e+06	0	1	TRUE	281042	3202.64	0.983297	3202.64	0	2	0	0	0	0	0.52	0.0190546	-0.04	4.51853	60-12-8	CAS-RN	DTXSID9026342	2-Phenylethanol	WRMNZCZEMHIOCP-UHFFFAOYSA-N	5.84	224.13	0.000301995	1.02	0.000346737	101.84	-2.13	37.8	152.63	0.00218776	5.24807
Benzene, 1-methoxy-4-methyl-	4.582	122.073	84.2	15133403	C8H10O	104-93-8	1022	N/A	N/A	mainlib	0	0	2.99986e+07	0	4.20274e+07	3.39078e+07	0	0	TRUE	486181	40.098	0.362512	NA	0	2	0	0	0	0	0.324	0.00638263	0.347	4.66653	104-93-8	CAS-RN	DTXSID9026710	1-Methoxy-4-methylbenzene	CHLICZRVGGXEOD-UHFFFAOYSA-N	13.7088	179.953	0.000124165	0.959	0.000303389	61.741	-30.756	32.56	138.392	0.000957194	1.27644
Benzene, 3-cyclohexen-1-yl-	9.833	104.062	15.4	1317264	C12H14	4994-16-5	1334	1345	11	mainlib	2.49442e+06	0	625746	1.1165e+06	4.28257e+06	701608	0	1	TRUE	69564.9	584.395	0.932	584.395	0	0	0	0	0	0	0.761	0.0184927	0.329	6.15514	4994-16-5	CAS-RN	DTXSID9047176	4-Phenyl-1-cyclohexene	XWCWNUSFQVJNDI-UHFFFAOYSA-N	760.326	225.852	1.28825e-05	0.951	1.37721e-05	84.447	-8.711	31.365	128.639	5.55904e-05	3.02691
2-Ethylhexyl trans-4-methoxycinnamate	24.33	178.062	97.3	634682	C18H26O3	83834-59-7	2322	N/A	N/A	mainlib	0	0	0	0	4442774	0	0	1	TRUE	74046.2	#DIV/0!	0.777778	NA	0	0	0	0	0	0	0.406	0.018281	0.081	4.90261	83834-59-7	CAS-RN	DTXSID9047205	2-Ethylhexyl trans-4-methoxycinnamate	YBGZDTIWKVFICR-JLHYYAGUSA-N	-	356.242	1.79061e-05	0.995	6.95024e-07	163.319	25.945	37.818	-	2.93089e-06	-
Naphthalene, 1,3-dimethyl-	11.359	156.093	81.7	2915449	C12H12	575-41-7	1421	1417	4	mainlib	1.1822e+06	974183	1.98679e+06	3.31802e+06	1.05858e+07	2.16712e+06	194050	1	TRUE	158541	432.807	0.928327	432.807	0	0	0	0	0	0	0.52	0.0092683	-	16.6887	575-41-7	CAS-RN	DTXSID9060360	1,3-Dimethylnaphthalene	QHJMFSMPSZREIF-UHFFFAOYSA-N	555.904	261.772	1.2218e-05	0.996	2.63633e-05	108.916	28.276	36.542	122.807	7.03072e-05	4.73151
Benzene, 1-methoxy-2-methyl-	4.42	122.073	17.1	900442	C8H10O	578-58-5	1013	N/A	N/A	mainlib	0	0	1.34008e+06	2.11761e+06	1.77301e+06	1.0724e+06	0	1	TRUE	25020.1	32.3066	0.508831	NA	0	0	0	0	0	0	0.621	0.0199986	0.317	4.93065	578-58-5	CAS-RN	DTXSID9060368	Benzene, 1-methoxy-2-methyl-	DTFKRVXLBCAIOZ-UHFFFAOYSA-N	16.7109	177.057	8.47227e-05	0.955	0.000414954	58.184	-18.45	32.861	139.312	0.00138038	1.30918
1,4-Dihydronaphthalene	6.709	129.07	84.6	23071634	C10H10	612-17-9	1157	N/A	N/A	mainlib	236945	217385	1.82307e+07	4.29125e+07	6.90286e+07	3.08753e+07	0	1	TRUE	1.11984e+06	278.639	0.979541	278.639	0	0	0	0	0	0	0.481	0.0195884	-	10.2721	612-17-9	CAS-RN	DTXSID9060607	1,4-Dihydronaphthalene	FUPIVZHYVSCYLX-UHFFFAOYSA-N	276.058	207.208	4.64515e-05	0.999	4.76431e-05	73.807	1.164	32.364	127.002	0.000305492	1.57398
Naphthalene, 2-ethyl-	10.979	141.07	47.8	672807	C12H12	939-27-5	1399	1391	8	mainlib	498844	0	325949	852663	2.65458e+06	377612	0	1	TRUE	43945	714.415	0.964034	714.415	0	0	0	0	0	0	0.413	0.0109144	0.298	6.56658	939-27-5	CAS-RN	DTXSID9061330	2-Ethylnaphthalene	RJTJVVYSTUQWNI-UHFFFAOYSA-N	620.869	259.326	8.35603e-06	0.998	1.87932e-05	108.446	11.441	35.513	125.305	0.000102329	4.50817
Ethanone, 1-(2-hydroxy-5-methylphenyl)-	9.497	150.067	70.7	10858284	C9H10O2	1450-72-2	1315	1316	1	mainlib	0	319508	9.57957e+06	9.85893e+06	5.17141e+07	4.53586e+06	0	1	TRUE	813147	439.838	0.8753	NA	0	0	0	0	0	0	0.486	0.0108893	0.266	3.55129	1450-72-2	CAS-RN	DTXSID9061702	1-(2-Hydroxy-5-methylphenyl)ethanone	YNPDFBFVMJNGKZ-UHFFFAOYSA-N	6.56145	252.546	3.63078e-05	1.134	0.000161436	103.637	55.047	38.373	144.81	0.000362243	7.92501
Benzene, (1-butylnonyl)-	17.984	119.086	1.6	5713052	C19H32	4534-50-3	1835	1826	9	mainlib	143305	0	0	0	3.46614e+07	5.13039e+06	56308.9	1	TRUE	577689	#DIV/0!	0.777778	NA	0	0	0	0	0	0	-	-	-	4.1085	4534-50-3	CAS-RN	DTXSID90875204	BENZENE, (1-BUTYLNONYL)-	MZTIRLOLMGVVEK-UHFFFAOYSA-N	-	-	-	-	-	-	-	-	-	-	-
[truncated: 37 more columns]

## Sheet: Stats_Summary
	R2	% Increase 10-60 minutes (0.9+)
median	0.942962	407.72		Cig	22
25 percentile	0.831803	279.322			0.150685
75 percentile	0.974426	554.106
average	0.829995	515.554
Stdev	0.259352	469.654
Above 0.85 (%)	0.755245

## Sheet: Categories
CAS No.	building_material wood detected	cigarettes	toxic	heating fire lawn_garden	heating fire consumer_use			100-52-7		CAS No.	building_material wood detected	cigarettes	toxic	heating fire lawn_garden	heating fire consumer_use			Component Name	CAS No.
								80-56-8		182-62-5	0	0	0	0	0	0		Benzene, (1-hexylheptyl)-	2400-01-03
90-05-1	0	2	0	0	0	0				137-82-47	0	0	0	0	0	0		2,6-Dimethoxytoluene	5673-07-04
93-51-6	0	2	0	0	0	0				173-06-47	0	0	0	0	0	0		3,5-Dimethoxy-4-hydroxytoluene	6638-05-07
2785-89-9	0	2	0	0	0	0				100-45-8	0	0	0	0	0	0		4-Cyanocyclohexene	100-45-8
620-02-0	0	0	0	0	0	0				100-51-6	0	2	0	0	0	0		Benzyl alcohol	100-51-6
28715-26-6	0	0	0	0	0	0				100-52-7	0	2	1	0	0	0		Benzaldehyde	100-52-7
18102-31-3	0	0	0	0	0	0				1008-89-5	0	0	0	0	0	0		Pyridine, 2-phenyl-	1008-89-5
4265-25-2	0	0	0	0	0	0				102-76-1	0	2	0	0	0	0		Triacetin	102-76-1
91-20-3	0	0	0	0	0	0				104-51-8	0	0	0	0	0	0		Benzene, n-butyl-	104-51-8
1192-62-7	0	0	0	0	0	0				104-55-2	0	2	0	0	0	0		2-Propenal, 3-phenyl-	104-55-2
1192-62-7	0	0	0	0	0	0				104-93-8	0	2	0	0	0	0		Benzene, 1-methoxy-4-methyl-	104-93-8
765-70-8	0	0	0	0	0	0				1074-55-1	0	0	0	0	0	0		Benzene, 1-methyl-4-propyl-	1074-55-1
4179-19-5	0	0	0	0	0	0				1077-16-3	0	0	0	0	0	0		Benzene, hexyl-	1077-16-3
611-13-2	0	2	0	0	0	0				1078-71-3	0	0	0	0	0	0		Benzene, heptyl-	1078-71-3
28715-26-6	0	0	0	0	0	0				1081-77-2	0	0	0	0	0	0		Benzene, nonyl-	1081-77-2
611-13-2	0	2	0	0	0	0				108-95-2	0	1	0	0	0	0		Phenol	108-95-2
91-57-6	0	0	0	0	0	0				110-13-4	0	0	0	0	0	0		2,5-Hexanedione	110-13-4
91-10-1	0	2	0	0	0	0				1120-73-6	0	0	0	0	0	0		2-Cyclopenten-1-one, 2-methyl-	1120-73-6
4265-25-2	0	0	0	0	0	0				1121-05-7	0	0	0	0	0	0		2-Cyclopenten-1-one, 2,3-dimethyl-	1121-05-7
91-57-6	0	0	0	0	0	0				115-86-6	0	0	0	0	0	0		Triphenyl phosphate	115-86-6
1121-05-7	0	0	0	0	0	0				118-74-1	0	0	0	0	0	0		Benzene, hexachloro-	118-74-1
538-68-1	0	0	0	0	0	0				118-93-4	0	0	0	0	0	0		Ethanone, 1-(2-hydroxyphenyl)-	118-93-4
1121-05-7	0	0	0	0	0	0				1192-58-1	0	0	0	0	0	0		1H-Pyrrole-2-carboxaldehyde, 1-methyl-	1192-58-1
93-58-3	0	2	0	0	0	0				1192-62-7	0	0	0	0	0	0		Ethanone, 1-(2-furanyl)-	1192-62-7
2758-18-1	0	0	0	0	0	0				119-36-8	0	2	0	0	0	0		Methyl salicylate	119-36-8
612-17-9	0	0	0	0	0	0				1195-09-1	0	0	0	0	0	0		2-Methoxy-5-methylphenol	1195-09-1
80-71-7	0	2	0	0	0	0				119-64-2	0	0	0	0	0	0		Naphthalene, 1,2,3,4-tetrahydro-	119-64-2
91-57-6	0	0	0	0	0	0				119-65-3	0	0	0	0	0	0		Isoquinoline	119-65-3
91-16-7	0	0	0	0	0	0				122-39-4	0	0	0	1	0	0		Diphenylamine	122-39-4
182625	0	0	0	0	0	0				122-78-1	0	2	0	0	0	0		Benzeneacetaldehyde	122-78-1
1450-72-2	0	0	0	0	0	0				122-79-2	0	0	0	0	0	0		Acetic acid, phenyl ester	122-79-2
620-23-5	0	0	0	0	0	0				122-99-6	0	0	0	0	0	0		Ethanol, 2-phenoxy-	122-99-6
90-02-8	0	2	0	0	0	0				131-11-3	0	0	0	0	0	0		Dimethyl phthalate	131-11-3
122-99-6	0	0	0	0	0	0				13601-88-2	0	0	0	0	0	0		1-Phenanthrenecarboxaldehyde, 1,2,3,4,4a,9,10,10a-octahydro-1,4a-dimethyl-7-(1-methylethyl)-, [1R-(1.alpha.,4a.beta.,10a.alpha.)]-	13601-88-2
100-52-7	0	2	1	0	0	0				140-29-4	0	0	0	0	0	0		Benzyl nitrile	140-29-4
28715-26-6	0	0	0	0	0	0				1450-72-2	0	0	0	0	0	0		Ethanone, 1-(2-hydroxy-5-methylphenyl)-	1450-72-2
95-48-7	0	1	0	0	0	0				1461-27-4	0	0	0	0	0	0		Cyclohexene, 1-methyl-5-(1-methylethenyl)-, (R)-	1461-27-4
2758-18-1	0	0	0	0	0	0				151-10-0	0	2	0	0	0	0		Benzene, 1,3-dimethoxy-	151-10-0
21835-01-8	0	0	0	0	0	0				1559-81-5	0	0	0	0	0	0		Naphthalene, 1,2,3,4-tetrahydro-1-methyl-	1559-81-5
1120-73-6	0	0	0	0	0	0				1620-98-0	0	0	0	0	0	0		3,5-di-tert-Butyl-4-hydroxybenzaldehyde	1620-98-0
1077-16-3	0	0	0	0	0	0				16642-41-4	0	0	0	0	0	0		3,6-Dimethyl-4,5,6,7-tetrahydrobenzofuran-2(3H)-one	16642-41-4
118-74-1	0	0	0	0	0	0				1745-81-9	0	0	0	0	0	0		2-Allylphenol	1745-81-9
104-93-8	0	2	0	0	0	0				17678-19-2	0	0	0	0	0	0		Furyl hydroxymethyl ketone	17678-19-2
98-95-3	0	0	0	0	0	0				18102-31-3	0	0	0	0	0	0		Phenol, 2-methoxy-3-methyl-	18102-31-3
494-99-5	0	0	0	0	0	0				18368-95-1	0	0	0	0	0	0		1,3,8-p-Menthatriene	18368-95-1
118-93-4	0	0	0	0	0	0				20481-17-8	0	0	0	0	0	0		5-tert-Butylpyrogallol	20481-17-8
57-10-3	0	2	0	0	0	0				21835-00-7	0	0	0	0	0	0		2-Cyclopenten-1-one, 2-hydroxy-3,4-dimethyl-	21835-00-7
20481-17-8	0	0	0	0	0	0				21835-01-8	0	0	0	0	0	0		2-Cyclopenten-1-one, 3-ethyl-2-hydroxy-	21835-01-8
1195-09-1	0	0	0	0	0	0				2245-38-7	0	0	0	0	0	0		Naphthalene, 1,6,7-trimethyl-	2245-38-7
620-02-0	0	0	0	0	0	0				23617-71-2	0	0	0	0	0	0		Benzoic acid, 2,4-dimethyl-, methyl ester	23617-71-2
3194-15-8	0	0	0	0	0	0				23676-09-7	0	0	0	0	0	0		Benzoic acid, 4-ethoxy-, ethyl ester	23676-09-7
99-36-5	0	0	0	0	0	0				24157-81-1	0	0	0	0	0	0		2,6-Diisopropylnaphthalene	24157-81-1
28715-26-6	0	0	0	0	0	0				2471-83-2	0	0	0	0	0	0		1H-Indene, 1-ethylidene-	2471-83-2
4534-50-3	0	0	0	0	0	0				2503-46-0	0	0	0	0	0	0		2-Propanone, 1-(4-hydroxy-3-methoxyphenyl)-	2503-46-0
1730647	0	0	0	0	0	0				272-16-2	0	0	0	0	0	0		1,2-Benzisothiazole	272-16-2
21835-01-8	0	0	0	0	0	0				2758-18-1	0	0	0	0	0	0		2-Cyclopenten-1-one, 3-methyl-	2758-18-1
1078-71-3	0	0	0	0	0	0				2785-87-7	0	0	0	0	0	0		Phenol, 2-methoxy-4-propyl-	2785-87-7
2785-87-7	0	0	0	0	0	0				2785-89-9	0	2	0	0	0	0		Phenol, 4-ethyl-2-methoxy-	2785-89-9
34246-54-3	0	0	0	0	0	0				2809-64-5	0	0	0	0	0	0		Naphthalene, 1,2,3,4-tetrahydro-5-methyl-	2809-64-5
28790-86-5	0	0	0	0	0	0				28715-26-6	0	0	0	0	0	0		Benzofuran, 4,7-dimethyl-	28715-26-6
2809-64-5	0	0	0	0	0	0				28790-86-5	0	0	0	0	0	0		2-Cyclopenten-1-one, 2,3,4-trimethyl-	28790-86-5
6738-23-4	0	0	0	0	0	0				2958-76-1	0	0	0	0	0	0		Naphthalene, decahydro-2-methyl-	2958-76-1
87-41-2	0	0	0	0	0	0				29957-43-5	0	0	0	0	0	0		1,5,7-Octatrien-3-ol, 3,7-dimethyl-	29957-43-5
104-93-8	0	2	0	0	0	0				30086-02-3	0	0	0	0	0	0		3,5-Octadien-2-one, (E,E)-	30086-02-3
7168-85-6	0	0	0	0	0	0				30364-38-6	0	0	0	0	0	0		Naphthalene, 1,2-dihydro-1,1,6-trimethyl-	30364-38-6
673-32-5	0	0	0	0	0	0				3194-15-8	0	0	0	0	0	0		1-Propanone, 1-(2-furanyl)-	3194-15-8
4748-78-1	0	2	0	0	0	0				34246-54-3	0	0	0	0	0	0		Benzaldehyde, 3-ethyl-	34246-54-3
90-00-6	0	0	0	0	0	0				34246-57-6	0	0	0	0	0	0		3-Isopropylbenzaldehyde	34246-57-6
108-95-2	0	1	0	0	0	0				37112-31-5	0	0	0	0	0	0		Levoglucosenone	37112-31-5
4505-38-8	0	0	0	0	0	0				3856-25-5	0	0	0	0	0	0		Copaene	3856-25-5
131-11-3	0	0	0	0	0	0				4179-19-5	0	0	0	0	0	0		3,5-Dimethoxytoluene	4179-19-5
57-11-4	0	0	0	0	0	0				4265-25-2	0	0	0	0	0	0		Benzofuran, 2-methyl-	4265-25-2
97-53-0	0	0	0	0	0	0				432-25-7	0	0	0	0	0	0		1-Cyclohexene-1-carboxaldehyde, 2,6,6-trimethyl-	432-25-7
140-29-4	0	0	0	0	0	0				4505-38-8	0	0	0	0	0	0		1,4-Cyclohex-2-enedione	4505-38-8
16642-41-4	0	0	0	0	0	0				4534-50-3	0	0	0	0	0	0		Benzene, (1-butylnonyl)-	4534-50-3
37112-31-5	0	0	0	0	0	0				4685-47-6	0	0	0	0	0	0		3,4-Dimethylanisole	4685-47-6
4265-25-2	0	0	0	0	0	0				4748-78-1	0	2	0	0	0	0		Benzaldehyde, 4-ethyl-	4748-78-1
1192-62-7	0	0	0	0	0	0				493-08-3	0	0	0	0	0	0		2H-1-Benzopyran, 3,4-dihydro-	493-08-3
83-33-0	0	0	0	0	0	0				494-99-5	0	0	0	0	0	0		3,4-Dimethoxytoluene	494-99-5
432-25-7	0	0	0	0	0	0				495-40-9	0	0	0	0	0	0		1-Butanone, 1-phenyl-	495-40-9
497-23-4	0	0	0	0	0	0				497-23-4	0	0	0	0	0	0		2(5H)-Furanone	497-23-4
824-22-6	0	0	0	0	0	0				4994-16-5	0	0	0	0	0	0		Benzene, 3-cyclohexen-1-yl-	4994-16-5
100-51-6	0	2	0	0	0	0				5208-37-7	0	0	0	0	0	0		m-Cymen-8-ol	5208-37-7
23676-09-7	0	0	0	0	0	0				526-73-8	0	0	0	0	0	0		Benzene, 1,2,3-trimethyl-	526-73-8
60-12-8	0	2	0	0	0	0				527-53-7	0	0	0	0	0	0		Benzene, 1,2,3,5-tetramethyl-	527-53-7
99-75-2	0	0	0	0	0	0				527-60-6	0	0	0	0	0	0		Phenol, 2,4,6-trimethyl-	527-60-6
119-36-8	0	2	0	0	0	0				538-68-1	0	0	0	0	0	0		Benzene, pentyl-	538-68-1
493-08-3	0	0	0	0	0	0				544-63-8	0	2	0	0	0	0		Tetradecanoic acid	544-63-8
151-10-0	0	2	0	0	0	0				57-10-3	0	2	0	0	0	0		n-Hexadecanoic acid	57-10-3
526-73-8	0	0	0	0	0	0				57-11-4	0	0	0	0	0	0		Octadecanoic acid	57-11-4
620-02-0	0	0	0	0	0	0				573-98-8	0	0	0	0	0	0		Naphthalene, 1,2-dimethyl-	573-98-8
21835-01-8	0	0	0	0	0	0				575-37-1	0	0	0	0	0	0		Naphthalene, 1,7-dimethyl-	575-37-1
17678-19-2	0	0	0	0	0	0				575-41-7	0	0	0	0	0	0		Naphthalene, 1,3-dimethyl-	575-41-7
526-73-8	0	0	0	0	0	0				578-58-5	0	0	0	0	0	0		Benzene, 1-methoxy-2-methyl-	578-58-5
5208-37-7	0	0	0	0	0	0				581-40-8	0	0	0	0	0	0		Naphthalene, 2,3-dimethyl-	581-40-8
104-51-8	0	0	0	0	0	0				586-67-4	0	0	0	0	0	0		Cyclohexene, 4-methyl-1-(1-methylethenyl)-	586-67-4
575-37-1	0	0	0	0	0	0				590-71-6	0	0	0	0	0	0		2,2-Dimethylocta-3,4-dienal	590-71-6
6682-71-9	0	0	0	0	0	0				60-12-8	0	2	0	0	0	0		Phenylethyl Alcohol	60-12-8
874-41-9	0	0	0	0	0	0				605-39-0	0	0	0	0	0	0		2,2'-Dimethylbiphenyl	605-39-0
575-41-7	0	0	0	0	0	0				611-13-2	0	2	0	0	0	0		Methyl 2-furoate	611-13-2
119-36-8	0	2	0	0	0	0				612-17-9	0	0	0	0	0	0		1,4-Dihydronaphthalene	612-17-9
934-10-1	0	0	0	0	0	0				613-33-2	0	0	0	0	0	0		4,4'-Dimethylbiphenyl	613-33-2
110-13-4	0	0	0	0	0	0				620-02-0	0	0	0	0	0	0		2-Furancarboxaldehyde, 5-methyl-	620-02-0
527-53-7	0	0	0	0	0	0				620-23-5	0	0	0	0	0	0		Benzaldehyde, 3-methyl-	620-23-5
74663-85-7	0	0	0	0	0	0				634-66-2	0	0	0	0	0	0		Benzene, 1,2,3,4-tetrachloro-	634-66-2
4685-47-6	0	0	0	0	0	0				643-58-3	0	0	0	0	0	0		1,1'-Biphenyl, 2-methyl-	643-58-3
29957-43-5	0	0	0	0	0	0				65-85-0	0	2	0	0	0	0		Benzoic acid	65-85-0
90-00-6	0	0	0	0	0	0				6682-71-9	0	0	0	0	0	0		1H-Indene, 2,3-dihydro-4,7-dimethyl-	6682-71-9
65-85-0	0	2	0	0	0	0				673-32-5	0	0	0	0	0	0		Benzene, 1-propynyl-	673-32-5
873-49-4	0	0	0	0	0	0				6738-23-4	0	0	0	0	0	0		2,4-Dimethylanisole	6738-23-4
102-76-1	0	2	0	0	0	0				700-46-9	0	0	0	0	0	0		Quinazoline, 4-methyl-	700-46-9
80-71-7	0	2	0	0	0	0				7168-85-6	0	0	0	0	0	0		Benzofuran, 7-methoxy-	7168-85-6
119-64-2	0	0	0	0	0	0				730-46-1	0	0	0	0	0	0		2(3H)-Furanone, 5-dodecyldihydro-	730-46-1
21835-00-7	0	0	0	0	0	0				74663-85-7	0	0	0	0	0	0		Cyclopropane, nonyl-	74663-85-7
140-29-4	0	0	0	0	0	0				765-70-8	0	0	0	0	0	0		1,2-Cyclopentanedione, 3-methyl-	765-70-8
573-98-8	0	0	0	0	0	0				767-58-8	0	0	0	0	0	0		Indan, 1-methyl-	767-58-8
104-55-2	0	2	0	0	0	0				78-59-1	0	0	0	0	0	0		Isophorone	78-59-1
N/A	0	0	0	0	0	0				80-56-8	0	2	1	0	0	0		.alpha.-Pinene	80-56-8
100-51-6	0	2	0	0	0	0				80-71-7	0	2	0	0	0	0		2-Cyclopenten-1-one, 2-hydroxy-3-methyl-	80-71-7
7168-85-6	0	0	0	0	0	0				824-22-6	0	0	0	0	0	0		1H-Indene, 2,3-dihydro-4-methyl-	824-22-6
122-78-1	0	2	0	0	0	0				83-33-0	0	0	0	0	0	0		1H-Inden-1-one, 2,3-dihydro-	83-33-0
1461-27-4	0	0	0	0	0	0				83834-59-7	0	0	0	0	0	0		2-Ethylhexyl trans-4-methoxycinnamate	83834-59-7
30086-02-3	0	0	0	0	0	0				85-01-8	0	0	0	0	0	0		Phenanthrene	85-01-8
78-59-1	0	0	0	0	0	0				873-49-4	0	0	0	0	0	0		Benzene, cyclopropyl-	873-49-4
2809-64-5	0	0	0	0	0	0				87-41-2	0	0	0	0	0	0		1(3H)-Isobenzofuranone	87-41-2
874-41-9	0	0	0	0	0	0				874-41-9	0	0	0	0	0	0		Benzene, 1-ethyl-2,4-dimethyl-	874-41-9
122-79-2	0	0	0	0	0	0				874-63-5	0	0	0	0	0	0		3,5-Dimethylanisole	874-63-5
1745-81-9	0	0	0	0	0	0				87-61-6	0	0	0	0	0	0		Benzene, 1,2,3-trichloro-	87-61-6
1378247	0	0	0	0	0	0				87-68-3	0	0	0	0	0	0		1,3-Butadiene, 1,1,2,3,4,4-hexachloro-	87-68-3
874-63-5	0	0	0	0	0	0				90-00-6	0	0	0	0	0	0		Phenol, 2-ethyl-	90-00-6
527-60-6	0	0	0	0	0	0				90-02-8	0	2	0	0	0	0		Benzaldehyde, 2-hydroxy-	90-02-8
122-99-6	0	0	0	0	0	0				90-05-1	0	2	0	0	0	0		Phenol, 2-methoxy-	90-05-1
767-58-8	0	0	0	0	0	0				91-10-1	0	2	0	0	0	0		Phenol, 2,6-dimethoxy-	91-10-1
495-40-9	0	0	0	0	0	0				91-16-7	0	0	0	0	0	0		Benzene, 1,2-dimethoxy-	91-16-7
941-60-6	0	0	0	0	0	0				91-20-3	0	0	0	0	0	0		Naphthalene	91-20-3
83834-59-7	0	0	0	0	0	0				91-57-6	0	0	0	0	0	0		Naphthalene, 2-methyl-	91-57-6
700-46-9	0	0	0	0	0	0				934-10-1	0	0	0	0	0	0		3-Phenylbut-1-ene	934-10-1
1192-58-1	0	0	0	0	0	0				93-51-6	0	2	0	0	0	0		Creosol	93-51-6
4994-16-5	0	0	0	0	0	0				93-58-3	0	2	0	0	0	0		Benzoic acid, methyl ester	93-58-3
34246-54-3	0	0	0	0	0	0				939-27-5	0	0	0	0	0	0		Naphthalene, 2-ethyl-	939-27-5
18368-95-1	0	0	0	0	0	0				941-60-6	0	0	0	0	0	0		1H-Indene, 2,3-dihydro-1,1,4,6-tetramethyl-	941-60-6
590-71-6	0	0	0	0	0	0				95-48-7	0	1	0	0	0	0		Phenol, 2-methyl-	95-48-7
90-02-8	0	2	0	0	0	0				97-53-0	0	0	0	0	0	0		Eugenol	97-53-0
3856-25-5	0	0	0	0	0	0				98-95-3	0	0	0	0	0	0		Benzene, nitro-	98-95-3
30364-38-6	0	0	0	0	0	0				99-36-5	0	0	0	0	0	0		Benzoic acid, 3-methyl-, methyl ester	99-36-5
643-58-3	0	0	0	0	0	0				99-75-2	0	0	0	0	0	0		Benzoic acid, 4-methyl-, methyl ester	99-75-2
23617-71-2	0	0	0	0	0	0												Carbonic acid, propargyl phenyl ester	N/A
1559-81-5	0	0	0	0	0	0
4748-78-1	0	2	0	0	0	0
544-63-8	0	2	0	0	0	0
24157-81-1	0	0	0	0	0	0
586-67-4	0	0	0	0	0	0
939-27-5	0	0	0	0	0	0
2245-38-7	0	0	0	0	0	0
1074-55-1	0	0	0	0	0	0
767-58-8	0	0	0	0	0	0
1620-98-0	0	0	0	0	0	0
578-58-5	0	0	0	0	0	0
581-40-8	0	0	0	0	0	0
34246-57-6	0	0	0	0	0	0
90-00-6	0	0	0	0	0	0
2245-38-7	0	0	0	0	0	0
634-66-2	0	0	0	0	0	0
100-45-8	0	0	0	0	0	0
2503-46-0	0	0	0	0	0	0
613-33-2	0	0	0	0	0	0
934-10-1	0	0	0	0	0	0
122-39-4	0	0	0	1	0	0
13601-88-2	0	0	0	0	0	0
87-61-6	0	0	0	0	0	0
87-68-3	0	0	0	0	0	0
85-01-8	0	0	0	0	0	0
119-65-3	0	0	0	0	0	0
605-39-0	0	0	0	0	0	0
1008-89-5	0	0	0	0	0	0
2471-83-2	0	0	0	0	0	0
272-16-2	0	0	0	0	0	0
2958-76-1	0	0	0	0	0	0
80-56-8	0	2	1	0	0	0
115-86-6	0	0	0	0	0	0
730-46-1	0	0	0	0	0	0
1081-77-2	0	0	0	0	0	0
3194-15-8	0	0	0	0	0	0

## Sheet: Sheet2
	0	7.60665e+08	1166085090	2179258018
								1-Phenyl-1-propyne	Benzene, 1-propynyl-	Benzene, 1-propynyl-;		Benzene, 1-propynyl-; Phenol, 2-methyl-; 2-Cyclopenten-1-one, 2-hydroxy-3-methyl-; Benzaldehyde, 2-hydroxy-; Benzaldehyde, 3-methyl-; Phenol, 2,6-dimethoxy-; 2-Cyclopenten-1-one, 2,3-dimethyl-; 2-Cyclopenten-1-one, 3-methyl-; 1,4-Dihydronaphthalene; Benzene, pentyl-; Benzoic acid, methyl ester; 3,5-Dimethoxytoluene; Benzaldehyde; Benzofuran, 2-methyl-; Naphthalene, 2-methyl-; 1,2-Cyclopentanedion…
								o-Cresol	Phenol, 2-methyl-	Phenol, 2-methyl-;
								Cyclotene	2-Cyclopenten-1-one, 2-hydroxy-3-methyl-	2-Cyclopenten-1-one, 2-hydroxy-3-methyl-;
								Salicylaldehyde	Benzaldehyde, 2-hydroxy-	Benzaldehyde, 2-hydroxy-;		2-Methoxyphenol, 2-Methoxy-4-methylphenol, 2-Furancarboxaldehyde, 5-methyl-, 4-Ethyl-2-methoxyphenol, 4,7-Dimethylbenzofuran, Naphthalene, 2-Methoxy-3-methylphenol, 2-Acetylfuran, 2-Furancarboxylic acid, methyl ester, 3-Methyl-1,2-cyclopentanedione, 2-Methylnaphthalene, 2-Methyl-1-benzofuran, Benzaldehyde, 3,5-Dimethoxytoluene, Methyl benzoate, Pentylbenzene, 1,4-Dihydronaphthalene, 3-Methyl-2-cy…
								Benzaldehyde, 3-methyl-	Benzaldehyde, 3-methyl-	Benzaldehyde, 3-methyl-;
								2,6-Dimethoxyphenol	Phenol, 2,6-dimethoxy-	Phenol, 2,6-dimethoxy-;
								2-Cyclopenten-1-one, 2,3-dimethyl-	2-Cyclopenten-1-one, 2,3-dimethyl-	2-Cyclopenten-1-one, 2,3-dimethyl-;
								3-Methyl-2-cyclopenten-1-one	2-Cyclopenten-1-one, 3-methyl-	2-Cyclopenten-1-one, 3-methyl-;
								1,4-Dihydronaphthalene	1,4-Dihydronaphthalene	1,4-Dihydronaphthalene;
								Pentylbenzene	Benzene, pentyl-	Benzene, pentyl-;
								Methyl benzoate	Benzoic acid, methyl ester	Benzoic acid, methyl ester;
								3,5-Dimethoxytoluene	3,5-Dimethoxytoluene	3,5-Dimethoxytoluene;
								Benzaldehyde	Benzaldehyde	Benzaldehyde;
								2-Methyl-1-benzofuran	Benzofuran, 2-methyl-	Benzofuran, 2-methyl-;
								2-Methylnaphthalene	Naphthalene, 2-methyl-	Naphthalene, 2-methyl-;
								3-Methyl-1,2-cyclopentanedione	1,2-Cyclopentanedione, 3-methyl-	1,2-Cyclopentanedione, 3-methyl-;
								2-Furancarboxylic acid, methyl ester	Methyl 2-furoate	Methyl 2-furoate;
								2-Acetylfuran	Ethanone, 1-(2-furanyl)-	Ethanone, 1-(2-furanyl)-;
								2-Methoxy-3-methylphenol	Phenol, 2-methoxy-3-methyl-	Phenol, 2-methoxy-3-methyl-;
								Naphthalene	Naphthalene	Naphthalene;
								4,7-Dimethylbenzofuran	Benzofuran, 4,7-dimethyl-	Benzofuran, 4,7-dimethyl-;
								4-Ethyl-2-methoxyphenol	Phenol, 4-ethyl-2-methoxy-	Phenol, 4-ethyl-2-methoxy-;
								2-Furancarboxaldehyde, 5-methyl-	2-Furancarboxaldehyde, 5-methyl-	2-Furancarboxaldehyde, 5-methyl-;
								Creosol	Creosol	Creosol;
								2-Methoxyphenol	Phenol, 2-methoxy-	Phenol, 2-methoxy-;
								2-Methylcyclopent-2-en-1-one	2-Cyclopenten-1-one, 2-methyl-	2-Cyclopenten-1-one, 2-methyl-;
								1-Methoxy-4-methylbenzene	Benzene, 1-methoxy-4-methyl-	Benzene, 1-methoxy-4-methyl-;
								3-Ethyl-2-hydroxy-2-cyclopenten-1-one	2-Cyclopenten-1-one, 3-ethyl-2-hydroxy-	2-Cyclopenten-1-one, 3-ethyl-2-hydroxy-;
								Benzene, hexyl-	Benzene, hexyl-	Benzene, hexyl-;
								2-Hydroxyacetophenone	Ethanone, 1-(2-hydroxyphenyl)-	Ethanone, 1-(2-hydroxyphenyl)-;
								1-(2-Hydroxy-5-methylphenyl)ethanone	Ethanone, 1-(2-hydroxy-5-methylphenyl)-	Ethanone, 1-(2-hydroxy-5-methylphenyl)-;
								Phenol	Phenol	Phenol;
								2-Phenoxyethanol	Ethanol, 2-phenoxy-	Ethanol, 2-phenoxy-;
								2,4-Dimethylanisole	2,4-Dimethylanisole	2,4-Dimethylanisole;
								Hexachlorobenzene	Benzene, hexachloro-	Benzene, hexachloro-;
								Dimethyl phthalate	Dimethyl phthalate	Dimethyl phthalate;
								2,3,4-Trimethylcyclopent-2-en-1-one	2-Cyclopenten-1-one, 2,3,4-trimethyl-	2-Cyclopenten-1-one, 2,3,4-trimethyl-;
								Benzene, 1,2-dimethoxy-4-methyl-	3,4-Dimethoxytoluene	3,4-Dimethoxytoluene;
								2-Methoxy-5-methylphenol	2-Methoxy-5-methylphenol	2-Methoxy-5-methylphenol;
								Benzoic acid, 3-methyl-, methyl ester	Benzoic acid, 3-methyl-, methyl ester	Benzoic acid, 3-methyl-, methyl ester;
								Heptylbenzene	Benzene, heptyl-	Benzene, heptyl-;
								1,4-Cyclohex-2-enedione	1,4-Cyclohex-2-enedione	1,4-Cyclohex-2-enedione;
								4-Methylindan	1H-Indene, 2,3-dihydro-4-methyl-	1H-Indene, 2,3-dihydro-4-methyl-;
								Phthalide	1(3H)-Isobenzofuranone	1(3H)-Isobenzofuranone;
								3,5-Dimethoxy-4-hydroxytoluene		3,5-Dimethoxy-4-hydroxytoluene;
								1,2,3-Trimethylbenzene	Benzene, 1,2,3-trimethyl-	Benzene, 1,2,3-trimethyl-;
								4-Ethylbenzaldehyde	Benzaldehyde, 4-ethyl-	Benzaldehyde, 4-ethyl-;
								2-Methoxy-4-propylphenol	Phenol, 2-methoxy-4-propyl-	Phenol, 2-methoxy-4-propyl-;
								2(5H)-Furanone	2(5H)-Furanone	2(5H)-Furanone;
								2-Ethylphenol	Phenol, 2-ethyl-	Phenol, 2-ethyl-;
								Octadecanoic acid	Octadecanoic acid	Octadecanoic acid;
								7-Methoxybenzofuran	Benzofuran, 7-methoxy-	Benzofuran, 7-methoxy-;
								Butylbenzene	Benzene, n-butyl-	Benzene, n-butyl-;
								Phenanthrene	Phenanthrene	Phenanthrene;
								beta-Cyclocitral	1-Cyclohexene-1-carboxaldehyde, 2,6,6-trimethyl-	1-Cyclohexene-1-carboxaldehyde, 2,6,6-trimethyl-;
								levoglucosenone	Levoglucosenone	Levoglucosenone;
								Benzyl alcohol	Benzyl alcohol	Benzyl alcohol;
								Eugenol	Eugenol	Eugenol;
								1H-Inden-1-one, 2,3-dihydro-	1H-Inden-1-one, 2,3-dihydro-	1H-Inden-1-one, 2,3-dihydro-;
								1,3-Dimethyl-4-ethylbenzene	Benzene, 1-ethyl-2,4-dimethyl-	Benzene, 1-ethyl-2,4-dimethyl-;
								2H-1-Benzopyran, 3,4-dihydro-	2H-1-Benzopyran, 3,4-dihydro-	2H-1-Benzopyran, 3,4-dihydro-;
								1,3-Dimethoxybenzene	Benzene, 1,3-dimethoxy-	Benzene, 1,3-dimethoxy-;
								Cyclopropylbenzene	Benzene, cyclopropyl-	Benzene, cyclopropyl-;
								2-Phenylethanol	Phenylethyl Alcohol	Phenylethyl Alcohol;
								Methyl 4-methylbenzoate	Benzoic acid, 4-methyl-, methyl ester	Benzoic acid, 4-methyl-, methyl ester;
								1,2,3,5-Tetramethylbenzene	Benzene, 1,2,3,5-tetramethyl-	Benzene, 1,2,3,5-tetramethyl-;
								(But-3-en-2-yl)benzene	3-Phenylbut-1-ene	3-Phenylbut-1-ene;
								Tetradecanoic acid	Tetradecanoic acid	Tetradecanoic acid;
								4,7-Dimethylindan	1H-Indene, 2,3-dihydro-4,7-dimethyl-	1H-Indene, 2,3-dihydro-4,7-dimethyl-;
								Phenylacetaldehyde	Benzeneacetaldehyde	Benzeneacetaldehyde;
								1-(Furan-2-yl)-2-hydroxyethan-1-one	Furyl hydroxymethyl ketone	Furyl hydroxymethyl ketone;
								1,3-Dimethylnaphthalene	Naphthalene, 1,3-dimethyl-	Naphthalene, 1,3-dimethyl-;
								Triphenyl phosphate	Triphenyl phosphate	Triphenyl phosphate;
								Methyl salicylate	Methyl salicylate	Methyl salicylate;
								Diphenylamine	Diphenylamine	Diphenylamine;
								5-Dodecyloxolan-2-one	2(3H)-Furanone, 5-dodecyldihydro-	2(3H)-Furanone, 5-dodecyldihydro-;
								2,2-Dimethyl-3,4-octadienal	2,2-Dimethylocta-3,4-dienal	2,2-Dimethylocta-3,4-dienal;
								Benzyl cyanide	Benzyl nitrile	Benzyl nitrile;
								Phenyl acetate	Acetic acid, phenyl ester	Acetic acid, phenyl ester;
								cyclopropane, nonyl-	Cyclopropane, nonyl-	Cyclopropane, nonyl-;
								1-(2-Furyl)propan-1-one	1-Propanone, 1-(2-furanyl)-	1-Propanone, 1-(2-furanyl)-;
								3,4-Dimethylanisole	3,4-Dimethylanisole	3,4-Dimethylanisole;
								1-Methyl-2,3-dihydro-1H-indene	Indan, 1-methyl-	Indan, 1-methyl-;
								1-Methyl-5-(prop-1-en-2-yl)cyclohex-1-ene	Cyclohexene, 1-methyl-5-(1-methylethenyl)-, (R)-	Cyclohexene, 1-methyl-5-(1-methylethenyl)-, (R)-;
								Benzoic acid	Benzoic acid	Benzoic acid;
								Isophorone	Isophorone	Isophorone;
								Carbonic acid, propargyl phenyl ester		Carbonic acid, propargyl phenyl ester;
								1,3-Cyclohexadiene, 1-methyl-4-(1-methylethenyl)-	1,3,8-p-Menthatriene	1,3,8-p-Menthatriene;
								(E,E)-3,5-Octadien-2-one	3,5-Octadien-2-one, (E,E)-	3,5-Octadien-2-one, (E,E)-;
								2,6-Diisopropylnaphthalene	2,6-Diisopropylnaphthalene	2,6-Diisopropylnaphthalene;
								2,6-Dimethoxytoluene		2,6-Dimethoxytoluene;
								3-​Cyclohexene-​1-​carbonitrile	4-Cyanocyclohexene	4-Cyanocyclohexene;
								3-Phenylprop-2-enal	2-Propenal, 3-phenyl-	2-Propenal, 3-phenyl-;
								4-Phenyl-1-cyclohexene	Benzene, 3-cyclohexen-1-yl-	Benzene, 3-cyclohexen-1-yl-;
								2,4,6-Trimethylphenol	Phenol, 2,4,6-trimethyl-	Phenol, 2,4,6-trimethyl-;
								1-Methyl-1H-pyrrole-2-carboxaldehyde	1H-Pyrrole-2-carboxaldehyde, 1-methyl-	1H-Pyrrole-2-carboxaldehyde, 1-methyl-;
								p-Propyltoluene	Benzene, 1-methyl-4-propyl-	Benzene, 1-methyl-4-propyl-;
								Hexachloro-1,3-butadiene	1,3-Butadiene, 1,1,2,3,4,4-hexachloro-	1,3-Butadiene, 1,1,2,3,4,4-hexachloro-;
								4-Methylquinazoline	Quinazoline, 4-methyl-	Quinazoline, 4-methyl-;
								Butyrophenone	1-Butanone, 1-phenyl-	1-Butanone, 1-phenyl-;
								8-Isopropyl-1,3-dimethyltricyclo(4.4.0.02,7)dec-3-ene	Copaene	Copaene;
								Benzene, 1-methoxy-2-methyl-	Benzene, 1-methoxy-2-methyl-	Benzene, 1-methoxy-2-methyl-;
								1-Methyltetraline	Naphthalene, 1,2,3,4-tetrahydro-1-methyl-	Naphthalene, 1,2,3,4-tetrahydro-1-methyl-;
								3,5-Di-tert-butyl-4-hydroxybenzaldehyde	3,5-di-tert-Butyl-4-hydroxybenzaldehyde	3,5-di-tert-Butyl-4-hydroxybenzaldehyde;
								p-Mentha-3,8-diene	Cyclohexene, 4-methyl-1-(1-methylethenyl)-	Cyclohexene, 4-methyl-1-(1-methylethenyl)-;
								2-Methyl-1,1'-biphenyl	1,1'-Biphenyl, 2-methyl-	1,1'-Biphenyl, 2-methyl-;
								1,2-Dihydro-1,1,6-trimethylnaphthalene	Naphthalene, 1,2-dihydro-1,1,6-trimethyl-	Naphthalene, 1,2-dihydro-1,1,6-trimethyl-;
								alpha-Pinene	.alpha.-Pinene	.alpha.-Pinene;
								Methyl 2,4-dimethylbenzoate	Benzoic acid, 2,4-dimethyl-, methyl ester	Benzoic acid, 2,4-dimethyl-, methyl ester;
								2-Ethylnaphthalene	Naphthalene, 2-ethyl-	Naphthalene, 2-ethyl-;
								2-Ethylhexyl trans-4-methoxycinnamate	2-Ethylhexyl trans-4-methoxycinnamate	2-Ethylhexyl trans-4-methoxycinnamate;
								1-Ethylidene-1H-indene	1H-Indene, 1-ethylidene-	1H-Indene, 1-ethylidene-;
								3-Isopropylbenzaldehyde	3-Isopropylbenzaldehyde	3-Isopropylbenzaldehyde;
								1,2,3,4-Tetrachlorobenzene	Benzene, 1,2,3,4-tetrachloro-	Benzene, 1,2,3,4-tetrachloro-;
								1-phenanthrenecarboxaldehyde, 1,2,3,4,4a,9,10,10a-octahydro-1,4a-dimethyl-7-(1-methylethyl)-, [1R-(1.alpha.,4a.beta.,10a.alpha.)]-	1-Phenanthrenecarboxaldehyde, 1,2,3,4,4a,9,10,10a-octahydro-1,4a-dimethyl-7-(1-methylethyl)-, [1R-(1.alpha.,4a.beta.,10a.alpha.)]-	1-Phenanthrenecarboxaldehyde, 1,2,3,4,4a,9,10,10a-octahydro-1,4a-dimethyl-7-(1-methylethyl)-, [1R-(1.alpha.,4a.beta.,10a.alpha.)]-;
								2,3-Dimethylnaphthalene	Naphthalene, 2,3-dimethyl-	Naphthalene, 2,3-dimethyl-;
								1,6,7-Trimethylnaphthalene	Naphthalene, 1,6,7-trimethyl-	Naphthalene, 1,6,7-trimethyl-;
								Pyridine, 2-phenyl-	Pyridine, 2-phenyl-	Pyridine, 2-phenyl-;
								2-Propanone, 1-(4-hydroxy-3-methoxyphenyl)-	2-Propanone, 1-(4-hydroxy-3-methoxyphenyl)-	2-Propanone, 1-(4-hydroxy-3-methoxyphenyl)-;
								Isoquinoline	Isoquinoline	Isoquinoline;
								4,4'-Dimethylbiphenyl	4,4'-Dimethylbiphenyl	4,4'-Dimethylbiphenyl;
								1,1'-Biphenyl, 2,2'-dimethyl-	2,2'-Dimethylbiphenyl	2,2'-Dimethylbiphenyl;
								Naphthalene, 1,2,3,4-tetrahydro-5-methyl-	Naphthalene, 1,2,3,4-tetrahydro-5-methyl-	Naphthalene, 1,2,3,4-tetrahydro-5-methyl-;
								2-Hydroxy-3,4-dimethylcyclopent-2-en-1-one	2-Cyclopenten-1-one, 2-hydroxy-3,4-dimethyl-	2-Cyclopenten-1-one, 2-hydroxy-3,4-dimethyl-;
								2,5-Hexanedione	2,5-Hexanedione	2,5-Hexanedione;
								Tetralin	Naphthalene, 1,2,3,4-tetrahydro-	Naphthalene, 1,2,3,4-tetrahydro-;
								2-Allylphenol	2-Allylphenol	2-Allylphenol;
								m-Ethylbenzaldehyde	Benzaldehyde, 3-ethyl-	Benzaldehyde, 3-ethyl-;
								2-(3-Tolyl)-2-propanol	m-Cymen-8-ol	m-Cymen-8-ol;
								1,5,7-octatrien-3-ol, 3,7-dimethyl-	1,5,7-Octatrien-3-ol, 3,7-dimethyl-	1,5,7-Octatrien-3-ol, 3,7-dimethyl-;
								1,2,3-Trichlorobenzene	Benzene, 1,2,3-trichloro-	Benzene, 1,2,3-trichloro-;
								1,2-Benzisothiazole	1,2-Benzisothiazole	1,2-Benzisothiazole;
								1-Phenylnonane	Benzene, nonyl-	Benzene, nonyl-;
								1,1,4,6-Tetramethylindan	1H-Indene, 2,3-dihydro-1,1,4,6-tetramethyl-	1H-Indene, 2,3-dihydro-1,1,4,6-tetramethyl-;
								1,2-Dimethoxybenzene	Benzene, 1,2-dimethoxy-	Benzene, 1,2-dimethoxy-;
								3,6-Dimethyl-4,5,6,7-tetrahydrobenzofuran-2(3H)-one		3,6-Dimethyl-4,5,6,7-tetrahydrobenzofuran-2(3H)-one;
								5-tert-Butylpyrogallol	5-tert-Butylpyrogallol	5-tert-Butylpyrogallol;
								1,7-Dimethylnaphthalene	Naphthalene, 1,7-dimethyl-	Naphthalene, 1,7-dimethyl-;
								1,2-Dimethylnapthalene	Naphthalene, 1,2-dimethyl-	Naphthalene, 1,2-dimethyl-;
								Nitrobenzene	Benzene, nitro-	Benzene, nitro-;
								Benzene, (1-hexylheptyl)-		Benzene, (1-hexylheptyl)-;
								Decahydro-2-methylnaphthalene	Naphthalene, decahydro-2-methyl-	Naphthalene, decahydro-2-methyl-;
								3,5-Dimethylanisole	3,5-Dimethylanisole	3,5-Dimethylanisole;
								BENZENE, (1-BUTYLNONYL)-	Benzene, (1-butylnonyl)-	Benzene, (1-butylnonyl)-;
								Hexadecanoic acid	n-Hexadecanoic acid	n-Hexadecanoic acid;
								Triacetin	Triacetin	Triacetin;
								Benzoic acid, 4-ethoxy-, ethyl ester	Benzoic acid, 4-ethoxy-, ethyl ester	Benzoic acid, 4-ethoxy-, ethyl ester;

## Sheet: Toxicity
							Component Name	PREFERRED_NAME	3_SHAM	4_10min	5_30min	6_60min	DEVTOX_TEST_PRED	ORAL_RAT_LD50_MOL/KG_TEST_PRED	AMES_MUTAGENICITY_TEST_PRED	BIODEGRADATION_HALF_LIFE_DAYS_DAYS_OPERA_PRED
									0	10	30	60						Chemical	TIC	DEVTOX	LD50	AMES	BIODEGR
							Isophorone	o-Cresol	0	2.20375e+07	2.98423e+07	4.8808e+07	0.598	0.00125893	0.052	5.30306		Isophorone	1706517	0.944	0.0104954	0.25	3.69868
							Benzene, nonyl-	Hexachloro-1,3-butadiene	0	223454	0	447703	0.027	0.00184077	0.368	5.72381		2,3,4-Trimethylcyclopent-2-en-1-one	9844569	0.88	0.00826038	-0.017	3.55812
							2-Cyclopenten-1-one, 2,3,4-trimethyl-	2-Methylcyclopent-2-en-1-one	71215.3	2.41439e+07	2.39281e+07	4.44446e+07	0.69	0.0018578	0.046	4.8168		3,5-Di-tert-butyl-4-hydroxybenzaldehyde	809537	0.866	0.0110154	0.115	5.36063
							3,5-di-tert-Butyl-4-hydroxybenzaldehyde	1,2-Benzisothiazole	7.09359e+06	8.67194e+06	1.37664e+08	5.95498e+07	0.519	0.00205589	0.355	8.5899		o-Cresol	18176104	0.598	0.00125893	0.052	5.30306
							Phenol, 2-methyl-	2-Furancarboxylic acid, methyl ester	41238.5	5.59402e+07	7.71844e+07	9.56972e+07	0.643	0.00239332	0.572	4.61317		2-Methylcyclopent-2-en-1-one	15636398	0.69	0.0018578	0.046	4.8168
							1,3-Butadiene, 1,1,2,3,4,4-hexachloro-	2-Ethylphenol	0	7.26407e+06	1.03674e+07	2.57791e+07	0.708	0.00289734	-0.02	3.55133		2-Furancarboxylic acid, methyl ester	40286434	0.643	0.00239332	0.572	4.61317				o-Cresol
							2-Cyclopenten-1-one, 2-methyl-	Nitrobenzene	0	1.56225e+07	3.08389e+07	4.12367e+07	0.259	0.00304089	0.374	5.25296		2-Furancarboxaldehyde, 5-methyl-	155451241	0.182	0.0078343	0.852	4.45748				2-Furancarboxylic acid, methyl ester
							1,2-Benzisothiazole	7-Methoxybenzofuran	0	4.82689e+06	9.12443e+06	2.7536e+07	0.65	0.00365595	0.1	4.93907		4-Methylquinazoline	943163	0.462	0.00638263	0.828	3.86659				2-Furancarboxaldehyde, 5-methyl-
							2-Furancarboxaldehyde, 5-methyl-	Benzyl alcohol	967132	4.88314e+06	9.01055e+06	1.74943e+07	0.24	0.00416869	0.23	6.59692		2,4,6-Trimethylphenol	1314658	0.523	0.0074131	0.803	8.1443				2-Methylcyclopent-2-en-1-one
							Quinazoline, 4-methyl-	1,2,3-Trichlorobenzene	0	0	1.40497e+06	534336	0.335	0.00432514	0.023	4.10383		Hexachloro-1,3-butadiene	967093	0.027	0.00184077	0.368	5.72381				2,3,4-Trimethylcyclopent-2-en-1-one
							Pyridine, 2-phenyl-	4,7-Dimethylbenzofuran	0	5.59014e+07	1.01173e+08	223169743	0.669	0.00453942	0.147	4.44456		1,2,3-Trichlorobenzene	911040	0.335	0.00432514	0.023	4.10383
							Phenol, 2,4,6-trimethyl-	Phenol	1.05417e+06	1.33785e+07	2.32738e+07	2.57385e+07	0.58	0.00461318	0.246	4.59014		1,2,3,4-Tetrachlorobenzene	342266	0.333	0.00582103	-0.023	5.92918				Isophorone
							2,4-Dimethylanisole	2-Methoxy-4-methylphenol	0	2.41431e+08	417567473	1261956099	0.614	0.00501187	0.073	3.50408		Hexachlorobenzene	10066885	0.154	0.00610942	-0.071	17.7255
							2-Propenal, 3-phenyl-	Isoquinoline	0	0	111628	309661	0.307	0.00533335	0.443	13.5778											2,4,6-Trimethylphenol
							1H-Pyrrole-2-carboxaldehyde, 1-methyl-	Butyrophenone	0	516863	684644	4.69905e+06	0.818	0.00535797	0.071	3.54457											4-Methylquinazoline
							3,5-Dimethoxytoluene	4-Ethyl-2-methoxyphenol	0	9.73362e+07	1.71116e+08	663871368	0.749	0.0054325	0.376	3.49692											3,5-Di-tert-butyl-4-hydroxybenzaldehyde
							Benzeneacetaldehyde	2-Methyl-1-benzofuran	0	3.68328e+07	5.84311e+07	7.97633e+07	0.573	0.00549541	0.185	3.94035			16077266	0.598	0.00125893	0.052	5.30306
							Phenanthrene	1,2,3,4-Tetrachlorobenzene	0	171056	527496	1.38887e+06	0.333	0.00582103	-0.023	5.92918			18176104	0.027	0.00184077	0.368	5.72381
							3,4-Dimethylanisole	2-Methoxy-5-methylphenol	0	6.67739e+06	1.35598e+07	3.85951e+07	0.689	0.00583445	0.232	3.50729			19630431	0.69	0.0018578	0.046	4.8168
							Methyl 2-furoate	Hexachlorobenzene	3.80349e+06	4.93089e+06	1.0645e+07	4.28883e+07	0.154	0.00610942	-0.071	17.7255			19835339	0.519	0.00205589	0.355	8.5899
							Benzene, 1,3-dimethoxy-	Salicylaldehyde	0	2.28511e+07	3.82756e+07	5.06477e+07	0.191	0.00635331	0	4.07153			20164008	0.643	0.00239332	0.572	4.61317
							Phenol, 2,6-dimethoxy-	4-Methylquinazoline	163185	450774	1.15163e+06	4.38283e+06	0.462	0.00638263	0.828	3.86659			20383313	0.708	0.00289734	-0.02	3.55133
							2,2'-Dimethylbiphenyl	1-Methoxy-4-methylbenzene	0	2.99986e+07	0	4.20274e+07	0.324	0.00638263	0.347	4.66653			22241552	0.259	0.00304089	0.374	5.25296
							4,4'-Dimethylbiphenyl	Triphenyl phosphate	0	0	190591	0	0.5	0.00691831	0.31	6.10807			22409728	0.65	0.00365595	0.1	4.93907
							Naphthalene, 1,2-dihydro-1,1,6-trimethyl-	Pyridine, 2-phenyl-	0	0	284408	115420	0.607	0.00695024	0.821	15.329			23071634	0.24	0.00416869	0.23	6.59692
							Isoquinoline	2,6-Dimethoxyphenol	0	3.19165e+07	1.88161e+07	8.13434e+07	0.645	0.00698232	0.544	3.81792			23548391	0.335	0.00432514	0.023	4.10383
							1-Cyclohexene-1-carboxaldehyde, 2,6,6-trimethyl-	Methyl 2,4-dimethylbenzoate	0	379370	811475	3.18873e+06	0.693	0.00719449	-0.006	4.50195			24041988	0.669	0.00453942	0.147	4.44456
							2-Cyclopenten-1-one, 3-ethyl-2-hydroxy-	2,4,6-Trimethylphenol	0	965008	2.33705e+06	5.08476e+06	0.523	0.0074131	0.803	8.1443			25283763	0.58	0.00461318	0.246	4.59014
							1H-Inden-1-one, 2,3-dihydro-	2-Hydroxy-3,4-dimethylcyclopent-2-en-1-one	0	1.71483e+06	3.50606e+06	7.54649e+06	0.787	0.00755092	0.197	3.57243			27783051	0.614	0.00501187	0.073	3.50408
							2H-1-Benzopyran, 3,4-dihydro-	2-Methoxy-3-methylphenol	0	4.00541e+07	6.94648e+07	1.82808e+08	0.68	0.00758578	0.068	3.49581			30851670	0.307	0.00533335	0.443	13.5778
							Phenol, 4-ethyl-2-methoxy-	3-Isopropylbenzaldehyde	0	0	652622	1.53514e+06	0.596	0.0076913	0.159	3.55705			31184230	0.818	0.00535797	0.071	3.54457
							3,5-Dimethylanisole	1,3-Dimethoxybenzene	0	3.68379e+06	6.99221e+06	1.49579e+07	0.369	0.0077983	0.547	3.67394			32829053	0.749	0.0054325	0.376	3.49692
							Benzene, nitro-	2-Furancarboxaldehyde, 5-methyl-	0	1.9096e+08	2.96963e+08	4.11383e+08	0.182	0.0078343	0.852	4.45748			40286434	0.573	0.00549541	0.185	3.94035
							Benzene, 1-methoxy-4-methyl-	2,3,4-Trimethylcyclopent-2-en-1-one	0	8.03883e+06	1.55414e+07	3.21496e+07	0.88	0.00826038	-0.017	3.55812			44421247	0.333	0.00582103	-0.023	5.92918
							1-Propanone, 1-(2-furanyl)-	3-​Cyclohexene-​1-​carbonitrile	0	3.11144e+06	2.52157e+06	1.05078e+06	0.233	0.00847227	0.082	3.56794			49018465	0.689	0.00583445	0.232	3.50729
							2,2-Dimethylocta-3,4-dienal	Benzyl cyanide	0	1.1512e+06	2.80227e+06	7.53004e+06	0.352	0.00870964	0.01	6.42517			57435148	0.154	0.00610942	-0.071	17.7255
							Benzene, 3-cyclohexen-1-yl-	Phenanthrene	0	0	200438	394154	0.651	0.00893306	0.629	42.3429			63181018	0.191	0.00635331	0	4.07153
							Triacetin	3,5-Dimethylanisole	0	312922	1.25255e+07	5.24625e+06	0.699	0.00912011	0.375	5.16312			146862985	0.462	0.00638263	0.828	3.86659
							Benzene, 1-methoxy-2-methyl-	1,3-Dimethylnaphthalene	974183	1.98679e+06	3.31802e+06	1.05858e+07	0.52	0.0092683	-	16.6887			155451241	0.324	0.00638263	0.347	4.66653
							Triphenyl phosphate	2(5H)-Furanone	748031	6.68373e+06	1.19202e+07	2.03296e+07	0.715	0.00933254	0.079	4.44309			314169751	0.5	0.00691831	0.31	6.10807
							Naphthalene, 2-ethyl-	1H-Inden-1-one, 2,3-dihydro-	134592	3.22565e+06	6.29393e+06	2.15895e+07	0.46	0.0094189	0.401	3.739			733434781	0.607	0.00695024	0.821	15.329
							Ethanone, 1-(2-furanyl)-	2-Methylnaphthalene	2.51989e+06	1.5178e+07	3.04293e+07	7.60069e+07	0.514	0.00944061	-	14.0244			15636398	0.645	0.00698232	0.544	3.81792
							Ethanone, 1-(2-hydroxy-5-methylphenyl)-	2H-1-Benzopyran, 3,4-dihydro-	0	3.84913e+06	7.01986e+06	1.51418e+07	0.665	0.00952796	0.393	3.99279			15133403	0.693	0.00719449	-0.006	4.50195
							Phenol	2,3-Dimethylnaphthalene	0	0	375964	1.7634e+06	0.454	0.00993116	-	15.0036			12703654	0.523	0.0074131	0.803	8.1443
							Eugenol	Diphenylamine	0	0	364629	725350	0.527	0.0103039	0.186	6.65386			11937697	0.787	0.00755092	0.197	3.57243
							2,6-Diisopropylnaphthalene	Benzoic acid	715909	0	3.34898e+06	8.11726e+06	0.337	0.0103276	-0.023	6.6407			10993132	0.68	0.00758578	0.068	3.49581
							2-Cyclopenten-1-one, 2-hydroxy-3-methyl-	1,6,7-Trimethylnaphthalene	0	210695	377368	1.41598e+06	0.584	0.0103276	-	13.5763			10858284	0.596	0.0076913	0.159	3.55705
							3,4-Dimethoxytoluene	1,2-Dimethylnapthalene	0	977129	2.10829e+06	7.27936e+06	0.511	0.0104472	-	14.9911			10820506	0.369	0.0077983	0.547	3.67394
							2-Methoxy-5-methylphenol	Isophorone	0	886097	2.63204e+06	5.84049e+06	0.944	0.0104954	0.25	3.69868			10671843	0.182	0.0078343	0.852	4.45748
							Benzyl alcohol	3,5-Dimethoxytoluene	0	1.77967e+07	3.40554e+07	1.04399e+08	0.617	0.0107152	0.709	3.81815			10534909	0.88	0.00826038	-0.017	3.55812
							Benzoic acid, 4-ethoxy-, ethyl ester	2-Allylphenol	0	1.73074e+06	2.60202e+06	5.6111e+06	0.671	0.0107152	0.019	3.34388			10066885	0.233	0.00847227	0.082	3.56794
							1,1'-Biphenyl, 2-methyl-	1-(2-Hydroxy-5-methylphenyl)ethanone	319508	9.57957e+06	9.85893e+06	5.17141e+07	0.486	0.0108893	0.266	3.55129			10046103	0.352	0.00870964	0.01	6.42517
							Phenol, 2-methoxy-4-propyl-	2-Ethylnaphthalene	0	325949	852663	2.65458e+06	0.413	0.0109144	0.298	6.56658			9844569	0.651	0.00893306	0.629	42.3429
							2-Cyclopenten-1-one, 2-hydroxy-3,4-dimethyl-	Naphthalene	8.51122e+06	4.39616e+07	8.02344e+07	124947105	0.32	0.0109648	-0.01	3.02366			9732704	0.699	0.00912011	0.375	5.16312
							Diphenylamine	3,5-Di-tert-butyl-4-hydroxybenzaldehyde	156372	143318	1.24347e+06	2.05273e+06	0.866	0.0110154	0.115	5.36063			9648556	0.52	0.0092683	-	16.6887
							Benzofuran, 2-methyl-	Benzaldehyde, 3-methyl-	192444	2.36047e+07	3.6025e+07	5.08844e+07	0.192	0.0111173	0.049	4.06811			9352990	0.715	0.00933254	0.079	4.44309
							2,5-Hexanedione	1,7-Dimethylnaphthalene	641856	2.29946e+06	3.60806e+06	1.2009e+07	0.511	0.0111686	-	12.9296			8365445	0.46	0.0094189	0.401	3.739
							Phenol, 2-methoxy-	3-Ethyl-2-hydroxy-2-cyclopenten-1-one	0	9.69656e+06	2.07197e+07	4.58462e+07	0.434	0.0113763	0.403	3.55804			7661740	0.514	0.00944061	-	14.0244
							Benzaldehyde, 3-ethyl-	2,6-Diisopropylnaphthalene	0	0	3.41144e+06	2.90671e+06	0.857	0.011508	0.243	18.2738			7474265	0.665	0.00952796	0.393	3.99279
							3-Isopropylbenzaldehyde	Benzaldehyde	785567	3.85136e+07	5.35163e+07	4.95428e+07	0.19	0.0120226	0.04	5.92924			7458707	0.454	0.00993116	-	15.0036
							Benzoic acid, methyl ester	Methyl 4-methylbenzoate	174348	3.05603e+06	5.17663e+06	1.55891e+07	0.671	0.0123595	0.049	4.91713			7375491	0.527	0.0103039	0.186	6.65386
							Benzofuran, 4,7-dimethyl-	2-Hydroxyacetophenone	0	8.05321e+06	1.69157e+07	4.09589e+07	0.364	0.0125026	0.029	3.55959			7168503	0.337	0.0103276	-0.023	6.6407
							Benzaldehyde, 4-ethyl-	Benzoic acid, 4-ethoxy-, ethyl ester	106945	3.22362e+06	5.526e+07	1.65102e+07	0.602	0.0125603	0.225	4.64124			7125079	0.584	0.0103276	-	13.5763
							Methyl salicylate	Benzene, 1,2-dimethoxy-4-methyl-	0	7.49434e+06	1.24054e+07	4.11683e+07	0.73	0.012735	0.238	3.82098			7069473	0.511	0.0104472	-	14.9911
							Benzofuran, 7-methoxy-	2-Phenoxyethanol	4.02212e+06	8.61342e+06	1.07918e+07	4.95918e+07	0.564	0.0128529	0.026	5.47167			7048830	0.944	0.0104954	0.25	3.69868
							Benzene, 1,2-dimethoxy-	Benzoic acid, 3-methyl-, methyl ester	0	7.10088e+06	1.31336e+07	3.73549e+07	0.498	0.0128529	0.011	4.44062			7008369	0.617	0.0107152	0.709	3.81815
							4-Cyanocyclohexene	2,5-Hexanedione	0	3.7574e+06	8.01783e+06	9.75745e+06	0.498	0.0129122	0.185	4.57946			6849468	0.671	0.0107152	0.019	3.34388
							2-Ethylhexyl trans-4-methoxycinnamate	2,4-Dimethylanisole	0	5.52659e+06	2.13883e+07	3.13408e+07	0.419	0.013366	0.772	4.98382			6730409	0.486	0.0108893	0.266	3.55129
							2(5H)-Furanone	1,2-Dimethoxybenzene	0	9.5446e+06	2.40419e+07	5.89462e+07	0.554	0.013366	0.087	4.12951			5954289	0.413	0.0109144	0.298	6.56658
							Creosol	5-tert-Butylpyrogallol	0	4.81905e+07	1.53357e+07	3.92165e+07	0.596	0.0135207	0.055	9.23316			5833639	0.32	0.0109648	-0.01	3.02366
							1-Butanone, 1-phenyl-	3,4-Dimethylanisole	0	1.01706e+06	1.03327e+06	8.52253e+06	0.571	0.0140605	0.575	5.18298			5819327	0.866	0.0110154	0.115	5.36063
							Dimethyl phthalate	Eugenol	0	4.15078e+06	4.91389e+06	2.41019e+07	0.822	0.0141906	0.246	3.32808			5611581	0.192	0.0111173	0.049	4.06811
							Phenol, 2-methoxy-3-methyl-	Phenyl acetate	0	2.16143e+06	3.75329e+06	5.82577e+06	0.469	0.0145881	0.067	4.43557			5328246	0.511	0.0111686	-	12.9296
							1,4-Cyclohex-2-enedione	4,4'-Dimethylbiphenyl	0	0	0	791875	0.738	0.0148594	0.49	22.9228			5053691	0.434	0.0113763	0.403	3.55804
							Acetic acid, phenyl ester	1-Phenylnonane	0	0	7.26206e+06	0	0.882	0.0150314	-	4.12293			4986199	0.857	0.011508	0.243	18.2738
							Benzene, 1-propynyl-	Methyl salicylate	0	2.32582e+06	4.10037e+06	1.03069e+07	0.442	0.0153815	0.109	3.54314			4589032	0.19	0.0120226	0.04	5.92924
							5-tert-Butylpyrogallol	Phenylacetaldehyde	238818	273497	3.16433e+06	6.1169e+06	0.398	0.0158125	0.66	6.42286			4364482	0.671	0.0123595	0.049	4.91713
							2-Propanone, 1-(4-hydroxy-3-methoxyphenyl)-	2-Methyl-1,1'-biphenyl	0	652281	1.11005e+06	3.26726e+06	0.599	0.0159221	0.214	15.3816			4304789	0.364	0.0125026	0.029	3.55959
							.alpha.-Pinene	2-Methoxy-4-propylphenol	0	4.62397e+06	7.80773e+06	3.30334e+07	0.823	0.0161808	0.202	3.3304			4155989	0.602	0.0125603	0.225	4.64124
							Benzaldehyde, 3-methyl-	1,1'-Biphenyl, 2,2'-dimethyl-	0	0	0	195355	0.64	0.0165959	0.535	15.1398			4108840	0.73	0.012735	0.238	3.82098
							Benzoic acid, 4-methyl-, methyl ester	1,5,7-octatrien-3-ol, 3,7-dimethyl-	291032	1.67141e+06	3.20926e+06	8.42863e+06	0.853	0.0166725	0.032	3.33933			3877049	0.564	0.0128529	0.026	5.47167
							Benzaldehyde	1-Ethylidene-1H-indene	0	0	0	108041	0.779	0.0166725	-	2.63455			3603943	0.498	0.0128529	0.011	4.44062
							1,2-Cyclopentanedione, 3-methyl-	Heptylbenzene	1.1359e+06	6.28145e+06	1.02746e+07	3.30981e+07	0.758	0.0174985	-	4.07011			3349562	0.498	0.0129122	0.185	4.57946
							1,5,7-Octatrien-3-ol, 3,7-dimethyl-	5-Dodecyloxolan-2-one	0	0	671585	0	0.3	0.0177011	-0.005	5.75452			3319720	0.419	0.013366	0.772	4.98382
							Ethanone, 1-(2-hydroxyphenyl)-	3-Phenylprop-2-enal	0	578974	1.19288e+06	7.17404e+06	0.567	0.0179061	0.761	4.81723			3228590	0.554	0.013366	0.087	4.12951
							2-Cyclopenten-1-one, 3-methyl-	2-Ethylhexyl trans-4-methoxycinnamate	0	0	0	4442774	0.406	0.018281	0.081	4.90261			3225171	0.596	0.0135207	0.055	9.23316
							Ethanol, 2-phenoxy-	4-Phenyl-1-cyclohexene	0	625746	1.1165e+06	4.28257e+06	0.761	0.0184927	0.329	6.15514			3191644	0.571	0.0140605	0.575	5.18298
							Benzene, 1,2,3-trichloro-	Benzene, hexyl-	641295	8.68324e+06	1.86309e+07	4.39463e+07	0.622	0.0185353	-	3.5255			2915449	0.822	0.0141906	0.246	3.32808
							2-Allylphenol	2-Phenylethanol	0	485885	7.16632e+06	1.6047e+07	0.52	0.0190546	-0.04	4.51853			2904597	0.469	0.0145881	0.067	4.43557
							Benzoic acid, 3-methyl-, methyl ester	1,4-Dihydronaphthalene	217385	1.82307e+07	4.29125e+07	6.90286e+07	0.481	0.0195884	-	10.2721			2836291	0.738	0.0148594	0.49	22.9228
							Benzyl nitrile	Benzene, 1-methoxy-2-methyl-	0	1.34008e+06	2.11761e+06	1.77301e+06	0.621	0.0199986	0.317	4.93065			2808871	0.882	0.0150314	-	4.12293
							1(3H)-Isobenzofuranone	Dimethyl phthalate	2.35473e+06	3.08e+06	7.66168e+06	2.51769e+07	0.566	0.0206538	0.069	3.81297			2658131	0.442	0.0153815	0.109	3.54314
							Benzaldehyde, 2-hydroxy-	1-Methyl-2,3-dihydro-1H-indene	0	1.61696e+06	3.97656e+06	4.72734e+06	0.612	0.0216272	-	2.54731			2557602	0.398	0.0158125	0.66	6.42286
							2(3H)-Furanone, 5-dodecyldihydro-	Triacetin	194709	636365	3.02433e+06	7.76913e+06	0.382	0.0220293	0.319	4.135			2274674	0.599	0.0159221	0.214	15.3816
							Benzoic acid, 2,4-dimethyl-, methyl ester	2-Propanone, 1-(4-hydroxy-3-methoxyphenyl)-	55597.3	219823	351000	817664	0.661	0.0234963	0.053	3.52389			2154629	0.823	0.0161808	0.202	3.3304
							Naphthalene	3-Methyl-1,2-cyclopentanedione	136717	2.62774e+07	5.70689e+07	1.15141e+08	0.622	0.0238781	0.035	3.56209			2099963	0.64	0.0165959	0.535	15.1398
							Phenol, 2-ethyl-	1-Methyltetraline	0	660753	1.43766e+06	3.13639e+06	0.672	0.0238781	-	5.24795			2025571	0.853	0.0166725	0.032	3.33933
							Benzene, 1,2,3,4-tetrachloro-	1,2-Dihydro-1,1,6-trimethylnaphthalene	0	388786	1.10464e+06	3.33964e+06	0.659	0.0239332	0.444	3.3429			2005426	0.779	0.0166725	-	2.63455
							Benzoic acid	1,1,4,6-Tetramethylindan	0	832103	1.5824e+06	4.51335e+06	0.752	0.0253513	-	2.99281			1923764	0.758	0.0174985	-	4.07011
							Phenylethyl Alcohol	Naphthalene, 1,2,3,4-tetrahydro-5-methyl-	443408	1.14949e+06	2.32475e+06	5.83621e+06	0.638	0.0267301	-	7.70472			1747219	0.3	0.0177011	-0.005	5.75452
							Tetradecanoic acid	(But-3-en-2-yl)benzene	0	2.89975e+06	6.25757e+06	9811062	0.563	0.0267917	-	3.73867			1740307	0.567	0.0179061	0.761	4.81723
							Benzene, hexachloro-	beta-Cyclocitral	0	5.34391e+06	9.21983e+06	2.1342e+07	0.657	0.0270396	0.422	3.54319			1706517	0.406	0.018281	0.081	4.90261
							Octadecanoic acid	alpha-Pinene	133618	2.13727e+06	932950	877421	0.836	0.0274157	0.05	7.18821			1692995	0.761	0.0184927	0.329	6.15514
							2-Cyclopenten-1-one, 2,3-dimethyl-	Cyclopropylbenzene	0	5.94852e+06	9.84273e+06	7.98084e+06	0.414	0.0282488	-	12.1165			1547189	0.622	0.0185353	-	3.5255
							n-Hexadecanoic acid	1,3-Cyclohexadiene, 1-methyl-4-(1-methylethenyl)-	0	1.69611e+06	2.78027e+06	3.9191e+06	0.774	0.0301301	-	2.936			1499074	0.52	0.0190546	-0.04	4.51853
							Naphthalene, 1,3-dimethyl-	Pentylbenzene	832754	1.92721e+07	4.10473e+07	7.31031e+07	0.587	0.0306902	-	3.74675			1431674	0.481	0.0195884	-	10.2721
							Naphthalene, 2-methyl-	Tetralin	0	2.46363e+06	5.17061e+06	7.63067e+06	0.455	0.0328852	-	8.03385			1370770	0.621	0.0199986	0.317	4.93065
							Naphthalene, 2,3-dimethyl-	4,7-Dimethylindan	457867	3.03211e+06	4.90259e+06	1.09636e+07	0.699	0.0360579	-	8.09805			1362807	0.566	0.0206538	0.069	3.81297
							Naphthalene, 1,6,7-trimethyl-	p-Mentha-3,8-diene	0	654093	1.1909e+06	2.76878e+06	0.754	0.0368978	-	3.16957			1321613	0.612	0.0216272	-	2.54731
							Naphthalene, 1,2-dimethyl-	4-Methylindan	0	7.93074e+06	1.30493e+07	2.02989e+07	0.553	0.0368978	-	2.0033			1317264	0.382	0.0220293	0.319	4.135
							Naphthalene, 1,7-dimethyl-	Butylbenzene	215553	7.65036e+06	1.05938e+07	1.20364e+07	0.497	0.0381066	-	3.96133			1314658	0.661	0.0234963	0.053	3.52389
							1H-Indene, 1-ethylidene-	1-Methyl-5-(prop-1-en-2-yl)cyclohex-1-ene	0	437158	3.35954e+06	6.10849e+06	0.745	0.0394457	-	2.93144			1305179	0.622	0.0238781	0.035	3.56209
							Benzene, heptyl-	p-Propyltoluene	223496	1.34217e+06	2.51844e+06	2.23716e+06	0.538	0.0400867	-	3.48988			1146634	0.672	0.0238781	-	5.24795
							Benzene, hexyl-	1,3-Dimethyl-4-ethylbenzene	301816	5.35819e+06	9.08102e+06	1.09326e+07	0.61	0.0420727	-	3.99839			967093	0.659	0.0239332	0.444	3.3429
							1,4-Dihydronaphthalene	Hexadecanoic acid	3.2406e+06	3.30235e+06	2.5432e+07	4.01256e+07	0.434	0.042462	-0.091	8.62236			943163	0.752	0.0253513	-	2.99281
							Indan, 1-methyl-	1,2,3-Trimethylbenzene	856931	1.04543e+07	1.70701e+07	1.34005e+07	0.408	0.0433511	-	4.01295			915162	0.638	0.0267301	-	7.70472
							Naphthalene, 1,2,3,4-tetrahydro-1-methyl-	1,2,3,5-Tetramethylbenzene	413514	3.80822e+06	6.6387e+06	8.99738e+06	0.598	0.044157	-	3.0043			908338	0.563	0.0267917	-	3.73867
							1H-Indene, 2,3-dihydro-1,1,4,6-tetramethyl-	Octadecanoic acid	796739	1.31881e+06	1.16595e+07	2.46662e+07	0.645	0.0444631	-0.074	18.9526			900442	0.657	0.0270396	0.422	3.54319
							Naphthalene, 1,2,3,4-tetrahydro-5-methyl-	Tetradecanoic acid	0	0	1.82415e+06	3.03981e+06	0.549	0.05236	-0.055	5.71838			856850	0.836	0.0274157	0.05	7.18821
							3-Phenylbut-1-ene	1-Methyl-1H-pyrrole-2-carboxaldehyde	0	1.85691e+06	2.91639e+06	4.36295e+06	0.426	-	0.756	4.4693			809537	0.414	0.0282488	-	12.1165
							Benzene, cyclopropyl-	1-(2-Furyl)propan-1-one	0	0	14178997	0	0.617	-	0.342	4.89835			784660	0.774	0.0301301	-	2.936
							1,3,8-p-Menthatriene	2,2-Dimethyl-3,4-octadienal	0	653940	1.12503e+07	3.84236e+06	0.715	-	0.337	4.31591			778898	0.587	0.0306902	-	3.74675
							Benzene, pentyl-	2-Acetylfuran	0	7.15706e+07	7.83143e+07	1.16518e+08	0.552	-	0.298	4.64229			774457	0.455	0.0328852	-	8.03385
							Naphthalene, 1,2,3,4-tetrahydro-	Cyclotene	0	2.03997e+07	3.84303e+07	6.85204e+07	0.758	-	0.242	3.56209			738520	0.699	0.0360579	-	8.09805
							1H-Indene, 2,3-dihydro-4,7-dimethyl-	2-Methoxyphenol	0	7.60665e+08	1166085090	2179258018	0.637	-	0.171	4.49369			673310	0.754	0.0368978	-	3.16957
							Cyclohexene, 4-methyl-1-(1-methylethenyl)-	m-Ethylbenzaldehyde	0	927687	1.05517e+06	4.11663e+06	0.473	-	0.164	3.54787			672807	0.553	0.0368978	-	2.0033
							1H-Indene, 2,3-dihydro-4-methyl-	Methyl benzoate	670313	2.34394e+07	3.93121e+07	7.21375e+07	0.508	-	0.154	3.66983			634682	0.497	0.0381066	-	3.96133
							Benzene, n-butyl-	4-Ethylbenzaldehyde	415833	5.44187e+06	1.02884e+07	2.68405e+07	0.785	-	0.135	3.55965			537769	0.745	0.0394457	-	2.93144
							Cyclohexene, 1-methyl-5-(1-methylethenyl)-, (R)-	1,4-Cyclohex-2-enedione	0	7.78819e+06	1.23477e+07	2.53482e+07	0.607	-	0.068	5.01787			355093	0.538	0.0400867	-	3.48988
							Benzene, 1-methyl-4-propyl-	1-Phenyl-1-propyne	261525	1.55348e+07	3.22757e+07	2.68933e+07	0.372	-	0.061	5.57902			342266	0.61	0.0420727	-	3.99839
							Benzene, 1-ethyl-2,4-dimethyl-	3-Methyl-2-cyclopenten-1-one	107942	2.38463e+07	4.53042e+07	7.1219e+07	0.718	-	0.027	4.81642			322571	0.434	0.042462	-0.091	8.62236
							Benzene, 1,2,3-trimethyl-	Phthalide	1.55833e+06	4.87799e+06	9.40166e+06	3.02525e+07	0.359	-	0.002	3.71881			305624	0.408	0.0433511	-	4.01295
							Benzene, 1,2,3,5-tetramethyl-	2-Cyclopenten-1-one, 2,3-dimethyl-	0	1.86973e+07	3.67198e+07	7.36557e+07	0.737	-	-0.077	6.54645			286292	0.598	0.044157	-	3.0043
							3,5-Dimethoxy-4-hydroxytoluene	-	0	1.56828e+06	9.65597e+06	3.44551e+07	-	-	-	-			247830	0.645	0.0444631	-0.074	18.9526
							Levoglucosenone	levoglucosenone	0	4.3112e+06	6.73364e+06	2.36272e+07	-	-	-	4.84879			218927	0.549	0.05236	-0.055	5.71838
							Furyl hydroxymethyl ketone	1-(Furan-2-yl)-2-hydroxyethan-1-one	582706	1.58904e+06	3.86449e+06	1.37196e+07	-	-	-	3.54516			144615	0.426	-	0.756	4.4693
							Cyclopropane, nonyl-	cyclopropane, nonyl-	0	1.602e+06	2.85961e+06	8.65449e+06	-	-	-	6.22925			113125	0.617	-	0.342	4.89835
							Carbonic acid, propargyl phenyl ester	-	0	1.18286e+06	2.34891e+06	6.91384e+06	-	-	-	-			49567	0.715	-	0.337	4.31591
							3,5-Octadien-2-one, (E,E)-	(E,E)-3,5-Octadien-2-one	0	1.25643e+06	1.8053e+06	5.9301e+06	-	-	-	4.26483			1675153	0.552	-	0.298	4.64229
							2,6-Dimethoxytoluene	-	0	1.04964e+06	1.96482e+06	5.37694e+06	-	-	-	-			2133515	0.758	-	0.242	3.56209
							Copaene	8-Isopropyl-1,3-dimethyltricyclo(4.4.0.02,7)dec-3-ene	0	652468	1.41656e+06	3.53511e+06	-	-	-	457.483			3470071	0.637	-	0.171	4.49369
							1-Phenanthrenecarboxaldehyde, 1,2,3,4,4a,9,10,10a-octahydro-1,4a-dimethyl-7-(1-methylethyl)-, [1R-(1.alpha.,4a.beta.,10a.alpha.)]-	1-phenanthrenecarboxaldehyde, 1,2,3,4,4a,9,10,10a-octahydro-1,4a-dimethyl-7-(1-methylethyl)-, [1R-(1.alpha.,4a.beta.,10a.alpha.)]-	0	0	664585	600785	-	-	-	44.2275			2784847	0.473	-	0.164	3.54787
							m-Cymen-8-ol	2-(3-Tolyl)-2-propanol	0	2.97357e+06	5.73878e+06	1.2369e+07	-	-	-	2.87925			1682770	0.508	-	0.154	3.66983
							3,6-Dimethyl-4,5,6,7-tetrahydrobenzofuran-2(3H)-one	-	0	9.37316e+06	5.4871e+06	2.40524e+07	-	-	-	-			924335	0.785	-	0.135	3.55965
							Benzene, (1-hexylheptyl)-	-	0	0	0	5.67374e+07	-	-	-	-			3524586	0.607	-	0.068	5.01787
							Naphthalene, decahydro-2-methyl-	Decahydro-2-methylnaphthalene	411727	726351	7.01893e+06	2.05643e+06	-	-	-	32.0098			2845769	0.372	-	0.061	5.57902
							Benzene, (1-butylnonyl)-	BENZENE, (1-BUTYLNONYL)-	0	0	0	3.46614e+07	-	-	-	4.1085			911040	0.718	-	0.027	4.81642
																			116631306	0.359	-	0.002	3.71881
																			2053141	0.737	-	-0.077	6.54645
																			1122781	-	-	-	-
																			15506032	-	-	-	4.84879
																			6028959	-	-	-	3.54516
																			16099913	-	-	-	6.22925
																			3088056	-	-	-	-
																			1670089	-	-	-	4.26483
																			16424721	-	-	-	-
																			9593045	-	-	-	457.483
																			1656833	-	-	-	44.2275
																			18631499	-	-	-	2.87925
																			5713052	-	-	-	-
																			24436372	-	-	-	-
																			1787065	-	-	-	32.0098
																			11213242	-	-	-	4.1085

## Sheet: __JChemStructureSheet
Hash	StructureStringLength	StructureStringFormat	StructureString
C6A8C48B17761736AE888478D8411B76	1	mrv	JChemExcelAwQAAB+LCAAAAAAABAB9k01v4jAQhu/9FSOfl/gjhASUpELtZaWilbY97G1lHEMtJXblGAL/fsdAKYguSiSPx/PMm5lxysdd18JW+944WxGeMALaKtcYu67IYGzjhn7ERSbIY10qjMV421fkPYSPGaXDMCTqXXdy52yiXEeO57Ndb65ihjRxfk0FY5z+Wby8HpiRsX2QVmmkejPrD84Xp2Q4fMx/JGgn/dZYegynnd8es/0VLL4s2fUN+SrpCc/miMLKtBpWzncywFawBF/2A9baai+DbmC5RzdPeJbkpH4oF89ObTptQ10uYg6jZPsa/Eaho3OtVhtMF0xodUXEaK502LerjZeWAB7/fK5Ix0ldyuC6ufdyD9GKbslBCpApyDHID…
CFEA7D4C9BC60F4AEE06A887580A74AF	1	mrv	JChemExcelwQQAAB+LCAAAAAAABAB9lEtvozAQx+/9FCOfN35BQhoBVdVeVmou2x56WzngpJbArozz+vY7zqMNmxRhacx4fjP47zH5w65tYKN9Z5wtiKCcgLaVq41dFWRrbO223UjIsSQPZV5hLMbbriAfIXzOGNtut7T60K3aOUsr15Lj+mzXmV7MNqHOr5jkXLD3+cvrgRkZ2wVlK41UZ2bdwfniKhUOH/NDCdYqvzGWHcNZ6zfHbH8lj4PTXVeT7y094dojorA0jYal860KsJGc4uC/YKWt9iroGhZ7dAsqxjQj5V0+f3bVutU2lPk85jCVal6DX1foaF2jqzWmCyY0uiBvOnjVGEsAV34/F6QVpMxVcO2j92oPcRbdSoCSoBJQKagxqAmoD…
332A61B2474C0F743273AFDC14D8122B	1	mrv	JChemExcelKQUAAB+LCAAAAAAABAB9lFFzojAQx9/7KXbyfBISBNQBOp324W6mvlz7cG83MURlBpJOQNH79LdBbEXuUJxNNvvbTf5LTB5PVQlHZevC6JQwzyegtDR5oXcpaQudm7aeMR5y8pglEmMxXtcp2TfNx4rStm09uVeVOBntSVORy/rqVBeDmDbwjN1R7vuM/lq/vnXMrNB1I7RUSNXFqu6cr0aKptvMf0rQSthjoeklnFb2eMn2m/vu8b1TnZOvIz3j2hOisC1KBVtjK9HAkfsePv432CmtrGhUDpszupnHQi8m2UOyfjHyUCndZMna5SikKN8ae5DoqEyp5AHTNUVTqpR8Vych96WxZqP0H8xIAEN+vKSkYiRLRGOqJ2vFGdzIuQUDw…
53238C30551BE05DE1B6886DCA551BF2	1	mrv	JChemExcelRwQAAB+LCAAAAAAABAB9VE1v2zAMvfdXEDovki3HcRLYLrr2MqDZYd1ht0GRlVSALRWyEsf79aPy0cRLFlsABZKPz4+UnD/umhq2yrXamoLENCKgjLSVNuuCdNpUtmtHMU85eSxzibmYb9qCvHv/MWes6zoq31UjdtZQaRtyiM93rR7kdAm1bs14FMXs1+L1bY8ZadN6YaRCVKvn7d75aqXw+4/5DwVrhNtqww7prHHbQ7XfPAororu2ImdJzxh7QiisdK1gZV0jPGx5RHFFX2CtjHLCqwqWPbpjGqc0I+VDvnixctMo48t8EWpoKeo37zYSHY2tldxgOa99rQryVZk/fQ2yF0ZXqAbj314K0sSkzIW3zZNzooewC24Rg+AgEhBjE…
9E7C41402B35599247482900E29F55B6	1	mrv	JChemExcelSgQAAB+LCAAAAAAABAB9lE1vozAQhu/9FSOfGxvMVxIBVZVeKjXa1XYPe1s54CRIYFfGCeHf7zgfTVCyANJY43lmeGcM6cuhqWEvTVtplRGfegSkKnRZqU1GukqVumsnPo84ecnTAmMxXrUZ2Vr7NWes6zpabGUjDlrRQjfktD8/tNUgpguoNhvGPc9nf5Yfn0dmUqnWClVIpNpq3h6dH7oQ9vgy/ynBGmH2lWKncNaY/SnbX+65x6OHtiRXSQvce0UU1lUtYa1NIyzsuUfx8Z5hI5U0wsoSVj26fepHNCH5U7p808Wukcrm6dLlqApRf1qzK9DR6FoWO0xnK1vLjPzcStXXopBW1KXc9iUqwpj3t4w0PslTYXXzaozowa2cW/ggO…
14C94C619DF0D1A2A972555F736368D4	1	mrv	JChemExcelbQQAAB+LCAAAAAAABAB9lMFu4yAQQO/9ihHnBgyO7SSyXVXtYVdqLts97G1FMEmQbKgwiZO/X0icJlm3tpEGz8ybYQZw/nRoathL2yqjC0RxhEBqYSqlNwXqlK5M104oSxh6KnPhfb2/bgu0de5jQUjXdVhsZcMPRmNhGnS2Lw6tuvPpYmzshrAoouTP8u39xEyUbh3XQnqqVYv2pHwzgrvTYr5JQRpu90qTsztp7P4c7S+Lwojwoa3QtaQXb3v2KKxVLWFtbMMd7FmE/YgeYSO1tNzJClZHr6aYJjhD5UO+fDVi10jtynwZYijB63dnd8IrGlNLsfPhnHK1LNAPeeBiWxtrJvQxnqx2jlfKB0bgPX++FqihqMy5M82ztfwIYRbUn…
374EDABF51884446990A152D12412D68	1	mrv	JChemExcel/AMAAB+LCAAAAAAABAB9U8Fu4yAQvfcrEOcGDLbjKLJdVemlUqOVtnvobUUwSZEMVJjEyd/vkDhNrHRjIw2aeW+GNwPl0960aKd8p52tMCMJRspK12i7qXCvbeP6bsJ4zvFTXUrAAt52Ff4M4WtOad/3RH4qI/bOEukMPsXn+06PMH1KnN9QniSMfizf3o+cibZdEFYqYHV63h2db06KcDzMf0pQI/xOW3qCU+N3p2x/eRJXQvZdgy+SFhB7Bipa61ahtfNGBLTjCYGVPKKNssqLoBq0OoCbEZaTAtcP5fLFya1RNtTlMubQUrTvwW8lOIxrldxCuqBDqyrsJguvOtdiBJHXlwobhutSBGeevRcHFHfRLRgSHIkUiQyJHIkpEgUSM…
74FBC062D9E997B65C05DD72372EFBBD	1	mrv	JChemExcel0gMAAB+LCAAAAAAABAB9k01P4zAQhu/8ipHP1J9NwlZJEILDrkSFtHDY28pN3GIpsZHjNu2/33ELlKpsFUtxXr/PTGZsl7fbvoONCYP1riKCcgLGNb61blWR0brWj8NEyEyS27ps0It+N1TkNca3GWPjONLm1fR66x1tfE8O67PtYE88o6I+rJjkXLA/88fnPTOxbojaNQapwc6GvfjoGx33P/OfFKzXYWMdO9hZHzaHaH8lT4PT7dCSY0n3uHaHKCxtZ2DpQ68jbCSnOPg1rIwzQUfTwmKHsqAiowWpr8r5g2/WvXGxLucphm109xzDukGh951p1hgu2tiZisjrbPLTbLUzLebEctDw66EivSB1qaPv70LQO0izJGsBWoJWoKegM…
4B455A08128AED921F9D78CFD458ACBD	1	mrv	JChemExcelAAQAAB+LCAAAAAAABAB9U01vozAQvfdXWD5vbDBfUQRU/bhUarTStoe9rRzjJJbArowTwv76HZOkBaULWBprZt483syQ35+aGh2lbZXRBQ5JgJHUwlRK7wrcKV2Zrl2ELGH4vswF5EK+bgu8d+5jRWnXdUTsZcNPRhNhGnyOr06tmuR0ETF2R1kQhPT3+vVtwCyUbh3XQgKqVat2cL4awd3wMf+hoA23R6XpOZ029niu9ocF/gTk1Fb4S9ITxB4AiraqlmhrbMMdOrKAwAl+oJ3U0nInK7TpwR2SMCEZLu/y9bMRh0ZqV+ZrX0MJXr85exDgaEwtxQHKOeVqWeBHqf/yupL7vgItEH15LnAT4jLnzjQP1vIe+Zt38xBxhniEeIx4g…
DAC64AB1A5BA76C82781E34393E6CD31	1	mrv	JChemExcelRwQAAB+LCAAAAAAABAB9lFGPojAQx9/3U0z6fLa0iLgG2Gzcl0vWXHK7D/d2qVC1CbQGqui3vyniKnEPSjJl+v/NMNNC8nKqSjiqutHWpITTgIAyuS202aak1aawbTPhIhLkJUty1KLeNCnZObdfMNa2Lc13qpIna2huK3JZX5waPdC0IbX1lokg4OzP6v2jYybaNE6aXCHV6EXTOd9tLl33Mv9JwSpZH7VhFzmr6uMl2l8R+Dugp6Ygt5KWuPaKKGx0qWBj60o6OIqA4h38gK0yqpZOFbA+o5tTHtGYZE/J6s3mh0oZlyUrH0Pnsvxw9SFHR2VLlR8wnNOuVCkRk5VyO3s673fK2JIACn6+paTiJEuks9VrXcsz+Jl3Sw5SgAxBT…
57AB81B76CFA895F119889A626F1F439	1	mrv	JChemExcelZgQAAB+LCAAAAAAABAB9VE1vozAQvfdXjHze2GACJBFQVellpaaVtj3sbeWAk1gCuzJOSPbX7zhpPlC6YKOxZt6b5xljssd9U8NO2lYZnZOQBgSkLk2l9DonndKV6dpRyGNOHousRCzidZuTjXOfM8a6rqPlRjZibzQtTUNO8dm+VT1MF1Fj14wHQch+L17ej5yR0q0TupTIatWsPTpfTCnccTP/kWCNsDul2QnOGrs7ZfvDAz8Dum8rci1pjrEnpMJK1RJWxjbCwY4HFGfwA9ZSSyucrGB5QHdIw5impHjIFs+m3DZSuyJb+ByqFPW7s9sSHY2pZbnFdE65WubkVTlrllL/xWQEMPrzOSdNSIpMONM8WSsO4FfeLUIQHEQEYgwiB…
EC7C76209F067526AA05659D0506CF9B	1	mrv	JChemExceltAUAAB+LCAAAAAAABACFVMmOozAQvfdXlHyeGGy2JAJarc5lpI5amp7D3EYOOAkS2BE4299PmZCFToawCLvqvXp2VeH49VCVsJN1U2iVEEZdAlJlOi/UKiH7QuV634wYDzh5TeMMsYhXTULWxmymjrPf72m2lpU4aEUzXZGTf3poih5m71Fdrxzuusz5M//4ajmjQjVGqEwiqymmTWv80Jkw7WL+I+FUot4VyjnBnarenaL95a59XHpocnLd0jv63pAKy6KUsNR1JQzsuEvxcX/ASipZCyNzWBzRzCgLaETSl3g+09m2ksqk8dzGKDJRfpl6m6Gh0qXMthjOFKaUCZkVlTTrYwmbtVmLEsMRQMzPWUIqRtJYGF291bU4gh1Zs2AgO…
8923C422B6576F479343C847597C2817	1	mrv	JChemExcelnQUAAB+LCAAAAAAABACFVE2PozAMvc+vsHLehiRAoRUwGk0vK033sLOHva1SSNtIkFRAS/vv16HtTJl2WT7kYPv5ObZJ8nysSjioutHWpIRTRkCZ3BbabFLSaVPYrplwEQrynCU5+qK/aVKybdvd3PO6rqP5VlXyaA3NbUXO9vmx0QOfzqe23niCMe79Xr6995iJNk0rTa4Q1eh50yvfbC7bPpl/UHiVrA/aeGd3r6oP52h/BHMPo8emIJ9bekXbC0JhrUsFa1tXsoWDYBQf9g02yqhatqqA1QnVnPKQRiR7SpYLm+8rZdosWboYOpfle1vvc1RUtlT5HsO1ui1VShZ6t1XmVMpKG9wMmr8vUlJxkiWytdVLXcsTuJVTSw5SgPRBB…
33B454D62270ADB6ACADB0D12069A3AB	1	mrv	JChemExceltgMAAB+LCAAAAAAABAB9k1Fv2yAQx9/7KU48L2BwHE+R7apqXyY12rT2YW8TwSRBsqHCJE6+/Q4naWKli4106M/97rgDisd928BO+844WxJOEwLaKlcbuy5Jb2zt+m7CRSbIY1Uo9EV/25VkE8LHnLG+76na6FbunaXKteS4Pt93ZuTTp9T5NRNJwtmfxevbwEyM7YK0SiPVmXk3iK9OyTBs5j8pWCv9zlh2dGet3x2j/RVJHAnddzW5lPSMa0+Iwso0GlbOtzLATiQUR/IN1tpqL4OuYXlAmVOe0ZxUD8Xixaltq22oikWMYZRs3oLfKhRa12i1xXDBhEaX5NdGW9cQQP3HS0laTqpCBtc+eS8PEGdRlhykAJmCnILMQM5A5tjtR…
9355DC4E64C68F736985B369D9A53957	1	mrv	JChemExceljQQAAB+LCAAAAAAABAB9lEtvozAQgO/9FSOfNza2CSQRUFXppVKrlbY97G3lgJMggR0ZEpJ/v+O8GjZZwJI9j2+GGdskz/u6gp12TWlNSjgNCGiT26I0q5R0pSls14y4GAvynCU5+qK/aVKybtvNjLGu62i+1rXaW0NzW5OTfbZvyp5PJ6l1KyaCgLPfH++fR2ZUmqZVJtdINeWsOSrfba7a48f8JwWrlduVhp3cWe12p2h/ROBHQPdNQb5LmqPtBVFYlpWGpXW1amEnAooj+AErbbRTrS5gcUA1p3xMY5I9JR+vNt/W2rRZ8uFjlLmqPlu3zVFR20rnWwzXlm2lU/LW2M3aOmuwErS9vaak5iRLVGvrF+fUAfzKqxUHJUBJUCGoM…
3AFBCA29E9FFF43948C351D9304A63D8	1	mrv	JChemExceliAQAAB+LCAAAAAAABAB9lE1v4yAQhu/9FSPODRhsx0lku6rSS6VGlbY97G1FMEmRbKgwiZN/v+B8NFZ2bVsaNLzPDAyD86dDU8Ne2lYZXSCKIwRSC1MpvS1Qp3RlunZCWcrQU5kLr/V63Rboy7nvBSFd12HxJRt+MBoL06DT/OLQqoGmi7GxW8KiiJLfq7ePnpko3TquhfRUqxZt73wzgrt+Mf9JQRpu90qTk5w0dn+K9odF4Yvwoa3Qz5aWfu7Zo7BRtYSNsQ13sGcR9l/0CFuppeVOVrA+ejfFNMUZKh/y1YsRu0ZqV+arEEMJXn84uxPe0Zhaip0P55SrZYGElaY1NQI/8fpSoIaiMufONM/W8iOEUXBzCpwBj4EnwFPgU+AZ8…

## Sheet: Toxicity_Inhale
DTXSID		Name	6_60min
DTXSID	Structure	Name	TIC (60 min)	Inhalation
DTXSID0051601		2-Acetylfuran	1.16518e+08	VH
DTXSID1026118		Tetralin	7.63067e+06	VH
DTXSID2020682		Hexachlorobenzene	4.28883e+07	VH
DTXSID2021492		Benzyl cyanide	7.53004e+06	VH
DTXSID3021483		Phenylacetaldehyde	6.1169e+06	VH
DTXSID7020683		Hexachloro-1,3-butadiene	447703	VH
DTXSID8021808		o-Cresol	4.8808e+07	VH
DTXSID8030138		2,5-Hexanedione	9.75745e+06	VH
DTXSID8039241		Benzaldehyde	4.95428e+07	VH
DTXSID0023113		2-Methoxyphenol	2179258018	H
DTXSID3020964		Nitrobenzene	4.12367e+07	H
DTXSID3022455		Dimethyl phthalate	2.51769e+07	H
DTXSID4021975		Diphenylamine	725350	H
DTXSID5021124		Phenol	2.57385e+07	H
DTXSID8020759		Isophorone	5.84049e+06	H
DTXSID00182875		4,7-Dimethylbenzofuran	223169743
DTXSID0044232		3-Ethyl-2-hydroxy-2-cyclopenten-1-one	4.58462e+07
DTXSID0047038		4-Ethyl-2-methoxyphenol	663871368
DTXSID0047080		4-Ethylbenzaldehyde	2.68405e+07
DTXSID0052594		Phthalide	3.02525e+07
DTXSID0061246		1,3-Dimethyl-4-ethylbenzene	1.09326e+07
DTXSID00870846		2-Methylcyclopent-2-en-1-one	4.44446e+07
DTXSID00880869		cyclopropane, nonyl-	8.65449e+06
DTXSID10171058		2-Methoxy-3-methylphenol	1.82808e+08
DTXSID10197758		2H-1-Benzopyran, 3,4-dihydro-	1.51418e+07
DTXSID10217667		1-Phenyl-1-propyne	2.68933e+07
DTXSID1024835		3-Phenylprop-2-enal	7.17404e+06
DTXSID10291487		2,2-Dimethyl-3,4-octadienal	3.84236e+06
DTXSID1058717		1,2-Dimethylnaphthalene	7.27936e+06
DTXSID1058892		1H-Inden-1-one, 2,3-dihydro-	2.15895e+07
DTXSID1060714		5-methyl-2-Furancarboxaldehyde	4.11383e+08
DTXSID1062629		3-Methyl-2-cyclopenten-1-one	7.1219e+07
DTXSID1064451		4,7-Dimethylindan	1.09636e+07
DTXSID1075060		2-Propanone, 1-(4-hydroxy-3-methoxyphenyl)-	817664
DTXSID10881160		2-Methyl-1,1'-biphenyl	3.26726e+06
DTXSID20152338		1-Methyl-1H-pyrrole-2-carboxaldehyde	4.36295e+06
DTXSID20178290		Methyl 2,4-dimethylbenzoate	3.18873e+06
DTXSID2047199		2-Methoxy-4-propylphenol	3.30334e+07
DTXSID2052607		2,6-Dimethoxyphenol	8.13434e+07
DTXSID2059196		Benzoic acid, 3-methyl-, methyl ester	3.73549e+07
DTXSID2060383		2,3-Dimethylnaphthalene	1.7634e+06
DTXSID2074297		Cyclopropylbenzene	7.98084e+06
DTXSID20873314		Decahydro-2-methylnaphthalene	2.05643e+06
DTXSID30184443		1,2-Dihydro-1,1,6-trimethylnaphthalene	3.33964e+06
DTXSID30185778		1-(2-Furyl)propan-1-one	0
DTXSID30210195		4,4'-Dimethylbiphenyl	791875
DTXSID3022164		2-Allylphenol	5.6111e+06
DTXSID30334426		3-Isopropylbenzaldehyde	1.53514e+06
DTXSID3047059		Butyrophenone	4.69905e+06
DTXSID3047716		3-Methyl-1,2-cyclopentanedione	1.15141e+08
DTXSID3051626		Phenyl acetate	5.82577e+06
DTXSID3061477		Heptylbenzene	3.30981e+07
DTXSID30862390		5-Dodecyloxolan-2-one	0
DTXSID30871225		(5R)-1-Methyl-5-(1-methylethenyl)cyclohexene	6.10849e+06
DTXSID30873067		8-Isopropyl-1,3-dimethyltricyclo(4.4.0.02,7)dec-3-ene	3.53511e+06
DTXSID40196370		1,4-Cyclohex-2-enedione	2.53482e+07
DTXSID4021686		2,3,4-Trimethylcyclopent-2-en-1-one	3.21496e+07
DTXSID40236326		3,5-Dimethylanisole	5.24625e+06
DTXSID4025668		Methyl 4-methylbenzoate	1.55891e+07
DTXSID4035128		Cyclotene	6.85204e+07
DTXSID40863353		2-Methyl-1-benzofuran	7.97633e+07
DTXSID40938853		1-(Furan-2-yl)-2-hydroxyethan-1-one	1.37196e+07
DTXSID50182365		Naphthalene, 1,2,3,4-tetrahydro-5-methyl-	5.83621e+06
DTXSID50344522		5-tert-Butylpyrogallol	3.92165e+07
DTXSID5051864		2-Hydroxy-3,4-dimethylcyclopent-2-en-1-one	7.54649e+06
DTXSID50864917		1,5,7-octatrien-3-ol, 3,7-dimethyl-	8.42863e+06
DTXSID601016804		2-(3-Tolyl)-2-propanol	1.2369e+07
DTXSID60171462		1,3-Cyclohexadiene, 1-methyl-4-(1-methylethenyl)-	3.9191e+06
DTXSID6021666		Tetradecanoic acid	3.03981e+06
DTXSID60217733		2,4-Dimethylanisole	3.13408e+07
DTXSID6022054		Pentylbenzene	7.31031e+07
DTXSID6026119		1,2,3,5-Tetramethylbenzene	8.99738e+06
DTXSID60287113		4-Methylquinazoline	4.38283e+06
DTXSID60334757		p-Mentha-3,8-diene	2.76878e+06
DTXSID6047105		2-Methoxy-4-methylphenol	1261956099
DTXSID6060717		Benzaldehyde, 3-methyl-	5.08844e+07
DTXSID6073443		Benzoic acid, 4-ethoxy-, ethyl ester	1.65102e+07
DTXSID6074417		Pyridine, 2-phenyl-	115420
DTXSID60870887		1-Methyltetraline	3.13639e+06
DTXSID60873232		1-Ethylidene-1H-indene	108041
DTXSID701016433		(E,E)-3,5-Octadien-2-one	5.9301e+06
DTXSID70152469		2-Methoxy-5-methylphenol	3.85951e+07
DTXSID70196964		3,4-Dimethylanisole	8.52253e+06
DTXSID7035272		2,6-Diisopropylnaphthalene	2.90671e+06
DTXSID7040285		2-Hydroxyacetophenone	4.09589e+07
DTXSID7040786		1-Phenylnonane	0
DTXSID7047142		beta-Cyclocitral	2.1342e+07
DTXSID7057658		3,5-Di-tert-butyl-4-hydroxybenzaldehyde	2.05273e+06
DTXSID7060540		1,1'-Biphenyl, 2,2'-dimethyl-	195355
DTXSID7060598		2-Furancarboxylic acid, methyl ester	9.56972e+07
DTXSID7062291		1,6,7-Trimethylnaphthalene	1.41598e+06
DTXSID7073197		1,7-Dimethylnaphthalene	1.2009e+07
DTXSID7073931		4-Methylindan	2.02989e+07
DTXSID7074290		1,2-Benzisothiazole	5.95498e+07
DTXSID7074298		1,1,4,6-Tetramethylindan	4.51335e+06
DTXSID7075422		2(5H)-Furanone	2.03296e+07
DTXSID70861706		3-​Cyclohexene-​1-​carbonitrile	1.05078e+06
DTXSID70880715		1-phenanthrenecarboxaldehyde, 1,2,3,4,4a,9,10,10a-octahydro-1,4a-dimethyl-7-(1-methylethyl)-, [1R-(1.alpha.,4a.beta.,10a.alpha.)]-	600785
DTXSID70880912		levoglucosenone	2.36272e+07
DTXSID80149901		2-Cyclopenten-1-one, 2,3-dimethyl-	7.36557e+07
DTXSID80298327		(But-3-en-2-yl)benzene	9811062
DTXSID80343548		7-Methoxybenzofuran	2.7536e+07
DTXSID8060088		Benzene, 1,2-dimethoxy-4-methyl-	4.11683e+07
DTXSID8061470		p-Propyltoluene	2.23716e+06
DTXSID8061476		Benzene, hexyl-	4.39463e+07
DTXSID8063339		3,5-Dimethoxytoluene	1.04399e+08
DTXSID80862406		1-Methyl-2,3-dihydro-1H-indene	4.72734e+06
DTXSID90187819		m-Ethylbenzaldehyde	4.11663e+06
DTXSID9047176		4-Phenyl-1-cyclohexene	4.28257e+06
DTXSID9047205		2-Ethylhexyl trans-4-methoxycinnamate	4442774
DTXSID9060360		1,3-Dimethylnaphthalene	1.05858e+07
DTXSID9060368		Benzene, 1-methoxy-2-methyl-	1.77301e+06
DTXSID9060607		1,4-Dihydronaphthalene	6.90286e+07
DTXSID9061330		2-Ethylnaphthalene	2.65458e+06
DTXSID9061702		1-(2-Hydroxy-5-methylphenyl)ethanone	5.17141e+07
DTXSID90875204		BENZENE, (1-BUTYLNONYL)-	3.46614e+07
DTXSID10216599		4-Methyl-2,6-dimethoxyphenol	3.44551e+07
DTXSID4022230		2,6-Dimethoxytoluene	5.37694e+06
DTXSID60864387		3,6-Dimethyl-4,5,6,7-tetrahydro-1-benzofuran-2(3H)-one	2.40524e+07
DTXSID20178730		(Tridecan-7-yl)benzene	5.67374e+07
DTXSID5020152		Benzyl alcohol	1.74943e+07	M
DTXSID9021976		2-Phenoxyethanol	4.95918e+07	M
DTXSID1021952		Triphenyl phosphate	0	L
DTXSID5025572		Methyl benzoate	7.21375e+07	L
DTXSID6020143		Benzoic acid	8.11726e+06	L
DTXSID1021792		Salicylaldehyde	5.06477e+07	I
DTXSID1022479		2-Ethylphenol	2.57791e+07	I
DTXSID2021602		Hexadecanoic acid	4.01256e+07	I
DTXSID2047060		1,3-Dimethoxybenzene	1.49579e+07	I
DTXSID2047644		Isoquinoline	309661	I
DTXSID3026691		Triacetin	7.76913e+06	I
DTXSID4020878		2-Methylnaphthalene	7.60069e+07	I
DTXSID4026501		alpha-Pinene	877421	I
DTXSID5025659		Methyl salicylate	1.03069e+07	I
DTXSID6022472		Butylbenzene	1.20364e+07	I
DTXSID6024254		Phenanthrene	394154	I
DTXSID6026088		1,2,3,4-Tetrachlorobenzene	1.38887e+06	I
DTXSID7022049		2,4,6-Trimethylphenol	5.08476e+06	I
DTXSID7047065		1,2-Dimethoxybenzene	5.89462e+07	I
DTXSID8020913		Naphthalene	124947105	I
DTXSID8021642		Octadecanoic acid	2.46662e+07	I
DTXSID8026193		1,2,3-Trichlorobenzene	534336	I
DTXSID8047769		1,2,3-Trimethylbenzene	1.34005e+07	I
DTXSID9020617		Eugenol	2.41019e+07	I
DTXSID9026342		2-Phenylethanol	1.6047e+07	I
DTXSID9026710		1-Methoxy-4-methylbenzene	4.20274e+07	I

## Sheet: Toxicity_Inhale (2)
DTXSID		Name	6_60min
DTXSID	Structure	Name	TIC (60 min)	Inhalation
DTXSID0051601		2-Acetylfuran	1.16518e+08	VH
DTXSID1026118		Tetralin	7.63067e+06	VH
DTXSID2020682		Hexachlorobenzene	4.28883e+07	VH
DTXSID2021492		Benzyl cyanide	7.53004e+06	VH
DTXSID3021483		Phenylacetaldehyde	6.1169e+06	VH
DTXSID7020683		Hexachloro-1,3-butadiene	447703	VH
DTXSID8021808		o-Cresol	4.8808e+07	VH
DTXSID8030138		2,5-Hexanedione	9.75745e+06	VH
DTXSID8039241		Benzaldehyde	4.95428e+07	VH
DTXSID0023113		2-Methoxyphenol	2179258018	H
DTXSID3020964		Nitrobenzene	4.12367e+07	H
DTXSID3022455		Dimethyl phthalate	2.51769e+07	H
DTXSID4021975		Diphenylamine	725350	H
DTXSID5021124		Phenol	2.57385e+07	H
DTXSID8020759		Isophorone	5.84049e+06	H
DTXSID00182875		4,7-Dimethylbenzofuran	223169743
DTXSID0044232		3-Ethyl-2-hydroxy-2-cyclopenten-1-one	4.58462e+07
DTXSID0047038		4-Ethyl-2-methoxyphenol	663871368
DTXSID0047080		4-Ethylbenzaldehyde	2.68405e+07
DTXSID0052594		Phthalide	3.02525e+07
DTXSID0061246		1,3-Dimethyl-4-ethylbenzene	1.09326e+07
DTXSID00870846		2-Methylcyclopent-2-en-1-one	4.44446e+07
DTXSID00880869		cyclopropane, nonyl-	8.65449e+06
DTXSID10171058		2-Methoxy-3-methylphenol	1.82808e+08
DTXSID10197758		2H-1-Benzopyran, 3,4-dihydro-	1.51418e+07
DTXSID10217667		1-Phenyl-1-propyne	2.68933e+07
DTXSID1024835		3-Phenylprop-2-enal	7.17404e+06
DTXSID10291487		2,2-Dimethyl-3,4-octadienal	3.84236e+06
DTXSID1058717		1,2-Dimethylnaphthalene	7.27936e+06
DTXSID1058892		1H-Inden-1-one, 2,3-dihydro-	2.15895e+07
DTXSID1060714		5-methyl-2-Furancarboxaldehyde	4.11383e+08
DTXSID1062629		3-Methyl-2-cyclopenten-1-one	7.1219e+07
DTXSID1064451		4,7-Dimethylindan	1.09636e+07
DTXSID1075060		2-Propanone, 1-(4-hydroxy-3-methoxyphenyl)-	817664
DTXSID10881160		2-Methyl-1,1'-biphenyl	3.26726e+06
DTXSID20152338		1-Methyl-1H-pyrrole-2-carboxaldehyde	4.36295e+06
DTXSID20178290		Methyl 2,4-dimethylbenzoate	3.18873e+06
DTXSID2047199		2-Methoxy-4-propylphenol	3.30334e+07
DTXSID2052607		2,6-Dimethoxyphenol	8.13434e+07
DTXSID2059196		Benzoic acid, 3-methyl-, methyl ester	3.73549e+07
DTXSID2060383		2,3-Dimethylnaphthalene	1.7634e+06
DTXSID2074297		Cyclopropylbenzene	7.98084e+06
DTXSID20873314		Decahydro-2-methylnaphthalene	2.05643e+06
DTXSID30184443		1,2-Dihydro-1,1,6-trimethylnaphthalene	3.33964e+06
DTXSID30185778		1-(2-Furyl)propan-1-one	0
DTXSID30210195		4,4'-Dimethylbiphenyl	791875
DTXSID3022164		2-Allylphenol	5.6111e+06
DTXSID30334426		3-Isopropylbenzaldehyde	1.53514e+06
DTXSID3047059		Butyrophenone	4.69905e+06
DTXSID3047716		3-Methyl-1,2-cyclopentanedione	1.15141e+08
DTXSID3051626		Phenyl acetate	5.82577e+06
DTXSID3061477		Heptylbenzene	3.30981e+07
DTXSID30862390		5-Dodecyloxolan-2-one	0
DTXSID30871225		(5R)-1-Methyl-5-(1-methylethenyl)cyclohexene	6.10849e+06
DTXSID30873067		8-Isopropyl-1,3-dimethyltricyclo(4.4.0.02,7)dec-3-ene	3.53511e+06
DTXSID40196370		1,4-Cyclohex-2-enedione	2.53482e+07
DTXSID4021686		2,3,4-Trimethylcyclopent-2-en-1-one	3.21496e+07
DTXSID40236326		3,5-Dimethylanisole	5.24625e+06
DTXSID4025668		Methyl 4-methylbenzoate	1.55891e+07
DTXSID4035128		Cyclotene	6.85204e+07
DTXSID40863353		2-Methyl-1-benzofuran	7.97633e+07
DTXSID40938853		1-(Furan-2-yl)-2-hydroxyethan-1-one	1.37196e+07
DTXSID50182365		Naphthalene, 1,2,3,4-tetrahydro-5-methyl-	5.83621e+06
DTXSID50344522		5-tert-Butylpyrogallol	3.92165e+07
DTXSID5051864		2-Hydroxy-3,4-dimethylcyclopent-2-en-1-one	7.54649e+06
DTXSID50864917		1,5,7-octatrien-3-ol, 3,7-dimethyl-	8.42863e+06
DTXSID601016804		2-(3-Tolyl)-2-propanol	1.2369e+07
DTXSID60171462		1,3-Cyclohexadiene, 1-methyl-4-(1-methylethenyl)-	3.9191e+06
DTXSID6021666		Tetradecanoic acid	3.03981e+06
DTXSID60217733		2,4-Dimethylanisole	3.13408e+07
DTXSID6022054		Pentylbenzene	7.31031e+07
DTXSID6026119		1,2,3,5-Tetramethylbenzene	8.99738e+06
DTXSID60287113		4-Methylquinazoline	4.38283e+06
DTXSID60334757		p-Mentha-3,8-diene	2.76878e+06
DTXSID6047105		2-Methoxy-4-methylphenol	1261956099
DTXSID6060717		Benzaldehyde, 3-methyl-	5.08844e+07
DTXSID6073443		Benzoic acid, 4-ethoxy-, ethyl ester	1.65102e+07
DTXSID6074417		Pyridine, 2-phenyl-	115420
DTXSID60870887		1-Methyltetraline	3.13639e+06
DTXSID60873232		1-Ethylidene-1H-indene	108041
DTXSID701016433		(E,E)-3,5-Octadien-2-one	5.9301e+06
DTXSID70152469		2-Methoxy-5-methylphenol	3.85951e+07
DTXSID70196964		3,4-Dimethylanisole	8.52253e+06
DTXSID7035272		2,6-Diisopropylnaphthalene	2.90671e+06
DTXSID7040285		2-Hydroxyacetophenone	4.09589e+07
DTXSID7040786		1-Phenylnonane	0
DTXSID7047142		beta-Cyclocitral	2.1342e+07
DTXSID7057658		3,5-Di-tert-butyl-4-hydroxybenzaldehyde	2.05273e+06
DTXSID7060540		1,1'-Biphenyl, 2,2'-dimethyl-	195355
DTXSID7060598		2-Furancarboxylic acid, methyl ester	9.56972e+07
DTXSID7062291		1,6,7-Trimethylnaphthalene	1.41598e+06
DTXSID7073197		1,7-Dimethylnaphthalene	1.2009e+07
DTXSID7073931		4-Methylindan	2.02989e+07
DTXSID7074290		1,2-Benzisothiazole	5.95498e+07
DTXSID7074298		1,1,4,6-Tetramethylindan	4.51335e+06
DTXSID7075422		2(5H)-Furanone	2.03296e+07
DTXSID70861706		3-​Cyclohexene-​1-​carbonitrile	1.05078e+06
DTXSID70880715		1-phenanthrenecarboxaldehyde, 1,2,3,4,4a,9,10,10a-octahydro-1,4a-dimethyl-7-(1-methylethyl)-, [1R-(1.alpha.,4a.beta.,10a.alpha.)]-	600785
DTXSID70880912		levoglucosenone	2.36272e+07
DTXSID80149901		2-Cyclopenten-1-one, 2,3-dimethyl-	7.36557e+07
DTXSID80298327		(But-3-en-2-yl)benzene	9811062
DTXSID80343548		7-Methoxybenzofuran	2.7536e+07
DTXSID8060088		Benzene, 1,2-dimethoxy-4-methyl-	4.11683e+07
DTXSID8061470		p-Propyltoluene	2.23716e+06
DTXSID8061476		Benzene, hexyl-	4.39463e+07
DTXSID8063339		3,5-Dimethoxytoluene	1.04399e+08
DTXSID80862406		1-Methyl-2,3-dihydro-1H-indene	4.72734e+06
DTXSID90187819		m-Ethylbenzaldehyde	4.11663e+06
DTXSID9047176		4-Phenyl-1-cyclohexene	4.28257e+06
DTXSID9047205		2-Ethylhexyl trans-4-methoxycinnamate	4442774
DTXSID9060360		1,3-Dimethylnaphthalene	1.05858e+07
DTXSID9060368		Benzene, 1-methoxy-2-methyl-	1.77301e+06
DTXSID9060607		1,4-Dihydronaphthalene	6.90286e+07
DTXSID9061330		2-Ethylnaphthalene	2.65458e+06
DTXSID9061702		1-(2-Hydroxy-5-methylphenyl)ethanone	5.17141e+07
DTXSID90875204		BENZENE, (1-BUTYLNONYL)-	3.46614e+07
DTXSID10216599		4-Methyl-2,6-dimethoxyphenol	3.44551e+07
DTXSID4022230		2,6-Dimethoxytoluene	5.37694e+06
DTXSID60864387		3,6-Dimethyl-4,5,6,7-tetrahydro-1-benzofuran-2(3H)-one	2.40524e+07
DTXSID20178730		(Tridecan-7-yl)benzene	5.67374e+07
DTXSID5020152		Benzyl alcohol	1.74943e+07	M
DTXSID9021976		2-Phenoxyethanol	4.95918e+07	M
DTXSID1021952		Triphenyl phosphate	0	L
DTXSID5025572		Methyl benzoate	7.21375e+07	L
DTXSID6020143		Benzoic acid	8.11726e+06	L
DTXSID1021792		Salicylaldehyde	5.06477e+07	I
DTXSID1022479		2-Ethylphenol	2.57791e+07	I
DTXSID2021602		Hexadecanoic acid	4.01256e+07	I
DTXSID2047060		1,3-Dimethoxybenzene	1.49579e+07	I
DTXSID2047644		Isoquinoline	309661	I
DTXSID3026691		Triacetin	7.76913e+06	I
DTXSID4020878		2-Methylnaphthalene	7.60069e+07	I
DTXSID4026501		alpha-Pinene	877421	I
DTXSID5025659		Methyl salicylate	1.03069e+07	I
DTXSID6022472		Butylbenzene	1.20364e+07	I
DTXSID6024254		Phenanthrene	394154	I
DTXSID6026088		1,2,3,4-Tetrachlorobenzene	1.38887e+06	I
DTXSID7022049		2,4,6-Trimethylphenol	5.08476e+06	I
DTXSID7047065		1,2-Dimethoxybenzene	5.89462e+07	I
DTXSID8020913		Naphthalene	124947105	I
DTXSID8021642		Octadecanoic acid	2.46662e+07	I
DTXSID8026193		1,2,3-Trichlorobenzene	534336	I
DTXSID8047769		1,2,3-Trimethylbenzene	1.34005e+07	I
DTXSID9020617		Eugenol	2.41019e+07	I
DTXSID9026342		2-Phenylethanol	1.6047e+07	I
DTXSID9026710		1-Methoxy-4-methylbenzene	4.20274e+07	I
